# Supplementary material for: Unsupervised learning of aging principles from longitudinal data
Source: Nat Commun. 2022 Nov 1;13:6529. doi: 10.1038/s41467-022-34051-9 (PMC9626636; doi:10.1038/s41467-022-34051-9)
Supplement: Supplementary file 3 — Supplementary Data 1 [file 41467_2022_34051_MOESM3_ESM.xlsx]

## Sheet: Sheet1
label	sex	age	# of animals	# of missing	PCA(age > 20 weeks)	PCA(age > 6 weeks)	Training autoencoder	Training autoregression
CGDpheno1	F	11	630	0	0	301	630	0
	M	11	579	0	0	278	579	0
CGDpheno3	F	7	311	2	0	32	309	0
	M	7	315	0	0	36	315	0
Jaxpheno4	F	8	205	0	0	131	205	0
		16	155	0	0	109	155	0
	M	8	203	0	0	122	203	0
		16	149	0	0	108	149	0
Justice2	F	14	202	3	0	152	199	0
	M	14	196	5	0	143	191	0
Lake1	F	7	182	0	0	16	182	0
	M	7	185	0	0	16	185	0
Peters1	F	11	511	14	0	292	497	0
	M	11	498	14	0	291	484	0
Peters2	F	11	222	2	0	0	220	0
	M	11	227	2	0	0	225	0
Peters4	F	26	234	4	230	230	230	143
		52	232	4	228	228	228	169
		78	194	3	191	191	191	141
		104	74	2	72	72	72	31
	M	26	221	13	208	208	208	120
		52	222	7	215	215	215	170
		78	227	3	224	224	224	135
		104	81	1	80	80	80	39
Svenson3	F	7	223	4	0	18	219	0
	M	7	215	5	0	14	210	0
		Total	6693	88	1448	3507	6605	948
