# Supplementary material for: Unsupervised learning of aging principles from longitudinal data
Source: Nat Commun. 2022 Nov 1;13:6529. doi: 10.1038/s41467-022-34051-9 (PMC9626636; doi:10.1038/s41467-022-34051-9)
Supplement: Supplementary file 4 — Supplementary Data 2 [file 41467_2022_34051_MOESM4_ESM.xlsx]

## Sheet: Sheet1
Abbreviation	Full name	Units
BW	body weight	g
CRP	plasma concentration of C-reactive protein	pg/mL
Dias	diastolic blood pressure	mmHg
EO and EO\%	eosinophil number and differential	K/ul and \%
Flow	tail blood flow rate	cm/s
GLU	plasma glucose concentration	pg/mL
GR and GR\%	granulocytes number and differential	K/ul and \%
HB	hemoglobin	g/dL
HCT	hematocrit	\%
HR	heart beat rate	bpm
IGF1	plasma concentration of IGF1	ng/mL
INS	plasma insulin concentration	pg/mL
KC	plasma concentration of pro-inflammatory cytokine KC	pg/mL
LY and LY\%	lymphocyte number and differential	K/ul and \%
MCH	mean corpuscular hemoglobin	Pg
MCHC	mean corpuscular hemoglobin concentration	g/dL
MCV	mean corpuscular volume	fL
MO and MO\%	monocyte number and differential	K/ul and \%
MPV	mean platelet volume	fL
NE and NE\%	neutrophil number and differential	K/ul and \%
PLT	platelet count	K/ul
RBC	red blood cell counts	M/uL
RDW	red cell distribution width	\%
Sys	systolic blood pressure	mmHg
TG	plasma triglycerides concentration	pg/mL
Volume	tail blood volume	cm/s
WBC	white blood cell count	K/ul
