# Supplementary material for: Unsupervised learning of aging principles from longitudinal data
Source: Nat Commun. 2022 Nov 1;13:6529. doi: 10.1038/s41467-022-34051-9 (PMC9626636; doi:10.1038/s41467-022-34051-9)
Supplement: Supplementary file 5 — Supplementary Data 3 [file 41467_2022_34051_MOESM5_ESM.xlsx]

## Sheet: Sheet1
label	sex	age	# of animals
MA0071_F	F	30	20
		56	20
		68	19
		82	19
		95	18
		108	20
		136	7
MA0071_M	M	26	20
		64	18
		78	17
		92	14
		132	6
MA0072_M	M	66	27
		81	22
		94	21
		109	16
		130	7
MA0073	F	85	16
		95	9
		105	25
		115	25
		125	24
		135	18
		145	4
		155	1
		165	5
	M	75	2
		85	7
		95	14
		105	21
		115	30
		125	16
		135	3
		145	3
		165	1
