# Supplementary material for: Unsupervised learning of aging principles from longitudinal data
Source: Nat Commun. 2022 Nov 1;13:6529. doi: 10.1038/s41467-022-34051-9 (PMC9626636; doi:10.1038/s41467-022-34051-9)
Supplement: Supplementary file 6 — Supplementary Data 4 [file 41467_2022_34051_MOESM6_ESM.xlsx]

## Sheet: Sheet1
	gr %		gr (k/ul)		hb (g/dl)		hct %		ly %		ly (k/ul)		mch (pg)		mchc (g/dl)		mcv(fl)		plt (k/ul)		rbc (m/ul)		wbc (k/ul)
	RMSE	R2	RMSE	R2	RMSE	R2	RMSE	R2	RMSE	R2	RMSE	R2	RMSE	R2	RMSE	R2	RMSE	R2	RMSE	R2	RMSE	R2	RMSE	R2
CGDpheno1	3.5365	0.891426	0.808073	-0.120526	0.701892	0.738435	0.588914	0.981415	3.68242	0.890538	0.940549	0.894212	0.478594	0.796123	1.67233	0.370547	1.16909	0.834155	354.899	-0.0703576	0.228919	0.93695	1.87707	0.652462
CGDpheno3	1.88639	0.815558	0.220632	0.620135	0.371341	0.702113	0.320063	0.984853	2.00217	0.80732	0.428601	0.937081	0.273296	0.850704	0.874757	0.484364	0.556081	0.935443	209.142	-0.140391	0.127109	0.943853	0.733708	0.85261
Jaxpheno4	3.66258	0.939893	0.254879	0.657814	0.655962	0.552115	0.581049	0.963996	3.7146	0.942757	0.282993	0.937812	0.500296	0.724435	1.54043	0.180403	0.830932	0.901217	234.264	-0.124737	0.169068	0.9477	0.548567	0.831631
Justice2	2.28971	0.786834	0.237257	0.636146	0.41629	0.699472	0.361024	0.975041	2.11014	0.845862	0.38913	0.957093	0.318295	0.848521	0.965975	-0.37344	0.570485	0.917916	220.43	-0.111154	0.151329	0.948424	0.645619	0.905651
Lake1	2.70779	0.213639	0.463173	-0.927087	0.551705	0.552875	0.459778	0.966899	3.42419	-0.116763	0.744419	0.846919	0.474997	0.680633	1.64309	0.250658	0.94018	0.38774	146.339	0.122944	0.166172	0.88965	1.47041	0.499756
Peters1	3.05074	0.855996	0.520193	0.608537	0.573515	0.743753	0.46178	0.985431	3.04915	0.863072	0.755217	0.91252	0.429343	0.805065	1.51715	0.342386	0.951131	0.892771	376.158	0.0413582	0.197178	0.947087	1.30821	0.809866
Peters2	2.40153	0.673266	0.244449	0.608477	0.364516	0.804175	0.401819	0.974464	2.49833	0.675566	0.604915	0.931187	0.279046	0.764975	0.983592	0.269739	0.627485	0.892966	202.927	-0.292873	0.142005	0.932782	1.05455	0.827302
Peters4	3.94678	0.925463	0.874501	0.738184	0.672514	0.800805	0.656234	0.979067	3.99315	0.92987	0.809624	0.941599	0.425039	0.810566	1.66672	0.341128	1.14809	0.856893	574.913	0.0215944	0.297258	0.917986	1.84334	0.783194
Svenson3	2.57157	0.838982	0.331991	0.546722	0.619982	0.537274	0.637075	0.985622	2.7861	0.831099	0.714877	0.9222	0.425178	0.707732	1.41403	0.681021	0.98518	0.912809	196.917	-0.129664	0.171364	0.944375	1.21441	0.800505
Total	3.22549	0.923976	0.604483	0.692025	0.598877	0.798224	0.540663	0.986867	3.32623	0.927073	0.716872	0.94146	0.422438	0.807771	1.48021	0.468279	0.966979	0.89066	368.688	0.0670896	0.213303	0.947442	1.42926	0.825918
