# Supplementary material for: Unsupervised learning of aging principles from longitudinal data
Source: Nat Commun. 2022 Nov 1;13:6529. doi: 10.1038/s41467-022-34051-9 (PMC9626636; doi:10.1038/s41467-022-34051-9)
Supplement: Supplementary file 7 — Supplementary Data 5 [file 41467_2022_34051_MOESM7_ESM.xlsx]

## Sheet: Sheet1
	gr %		gr (k/ul)		hb (g/dl)		hct %		ly %		ly (k/ul)		mch (pg)		mchc (g/dl)		mcv(fl)		plt (k/ul)		rbc (m/ul)		wbc (k/ul)
	RMSE	R2	RMSE	R2	RMSE	R2	RMSE	R2	RMSE	R2	RMSE	R2	RMSE	R2	RMSE	R2	RMSE	R2	RMSE	R2	RMSE	R2	RMSE	R2
MA0071_F	7.11823	0.465027	0.534066	0.233114	0.787151	0.817132	0.683703	0.98861	3.93923	0.858557	0.500928	0.801095	0.607781	-0.00399252	2.14152	-3.21075	1.38965	0.53253	362.539	0.118397	0.233023	0.965063	1.09661	0.579341
MA0071_M	8.05555	0.533464	0.668157	0.547348	1.0916	0.500263	0.495408	0.990917	8.23545	0.744446	0.700534	0.391439	0.777736	-0.612895	2.91546	-9.46143	1.87744	0.380926	644.515	-0.234345	0.339306	0.905527	3.09669	0.389311
MA0072_M	4.91801	0.666018	0.521823	0.721225	0.618162	0.881276	0.756784	0.979917	4.48294	0.729442	0.39786	0.948372	0.527132	0.733228	1.63286	0.21398	0.994549	0.907759	1154.76	-1.23948	0.193961	0.970086	0.964302	0.877526
MA0073	9.94208	0.660689	1.99508	0.383625	1.43869	0.775875	2.98507	0.909451	7.5819	0.78685	0.853826	0.877603	0.909666	0.658249	4.15305	-1.11088	3.64837	0.556911	823.376	-0.0947783	0.677757	0.871891	3.09506	0.625184
Total	8.24929	0.683206	1.36509	0.503618	1.12728	0.822976	2.00279	0.945517	6.47119	0.843147	0.685942	0.868987	0.761658	0.677262	3.18422	-0.828669	2.60455	0.60256	795.402	-0.137944	0.480463	0.921132	2.43549	0.643957
