# Supplementary material for: Unsupervised learning of aging principles from longitudinal data
Source: Nat Commun. 2022 Nov 1;13:6529. doi: 10.1038/s41467-022-34051-9 (PMC9626636; doi:10.1038/s41467-022-34051-9)
Supplement: Supplementary file 8 — Supplementary Data 6 [file 41467_2022_34051_MOESM8_ESM.xlsx]

## Sheet: Sheet1
	M (26 w)	F (26 w)	M (52 w)	F (52 w)	M (78 w)	F (78 w)
Cohort size 1	91	125	148	188	173	150
dFI (all mice)	1.37, (1.12‒1.68, p=2.6e-03)	1.25, (1.05‒1.49, p=1.1e-02)	1.72, (1.42‒2.08, p=3.5e-08)	1.29, (1.11‒1.51, p=1.0e-03)	1.53, (1.27‒1.83, p=4.8e-06)	1.44, (1.20‒1.73, p=1.0e-04)
Cox PH (all mice)	1.45, (1.16‒1.82, p=1.1e-03)	1.21, (1.02‒1.44, p=2.6e-02)	1.70, (1.44‒2.00, p=1.9e-10)	1.39, (1.19‒1.63, p=3.6e-05)	1.71, (1.44‒2.02, p=4.5e-10)	1.71, (1.43‒2.05, p=3.4e-09)
Cohort size 2	79	118	139	177	133	129
dFI (IGF1 subset)	1.39, (1.12‒1.73, p=3.4e-03)	1.28, (1.07‒1.52, p=7.1e-03)	1.77, (1.44‒2.18, p=4.4e-08)	1.32, (1.14‒1.54, p=3.3e-04)	1.36, (1.12‒1.64, p=1.5e-03)	1.43, (1.18‒1.74, p=2.8e-04)
Cox PH (IGF1 subset)	1.46, (1.14‒1.86, p=2.5e-03)	1.22, (1.03‒1.45, p=2.1e-02)	1.83, (1.54‒2.19, p=2.1e-11)	1.43, (1.22‒1.68, p=1.4e-05)	1.42, (1.18‒1.70, p=1.4e-04)	1.68, (1.40‒2.03, p=3.9e-08)
IGF1	1.33, (1.06‒1.68, p=1.6e-02)	1.27, (1.04‒1.54, p=1.7e-02)	1.12, (0.93‒1.36, p=2.3e-01)	1.18, (1.02‒1.36, p=2.5e-02)	0.99, (0.83‒1.20, p=9.5e-01)	1.12, (0.92‒1.36, p=2.5e-01)
Body weight	1.62, (1.23‒2.14, p=6.2e-04)	1.44, (1.20‒1.71, p=5.4e-05)	1.38, (1.20‒1.59, p=9.2e-06)	1.41, (1.23‒1.61, p=8.7e-07)	1.06, (0.88‒1.28, p=5.5e-01)	1.16, (0.97‒1.40, p=1.1e-01)
