# Supplementary material for: Unsupervised learning of aging principles from longitudinal data
Source: Nat Commun. 2022 Nov 1;13:6529. doi: 10.1038/s41467-022-34051-9 (PMC9626636; doi:10.1038/s41467-022-34051-9)
Supplement: Supplementary file 10 — Source Data [file 41467_2022_34051_MOESM10_ESM.zip]

Archive with 25 entries (24 files):
- source_data/
- source_data/fig1a_cluster.xlsx
- source_data/fig1b_pca.xlsx
- source_data/fig2_timelag_validation.xlsx
- source_data/fig3_dfi_age.xlsx
- source_data/fig4_mortality_deceleration.xlsx
- source_data/fig5a_dfi_pfi.xlsx
- source_data/fig5b_dfi_volcano.xlsx
- source_data/fig6a_senescent_age.xlsx
- source_data/fig6b_senescent_pfi.xlsx
- source_data/fig6cd_diets_females.xlsx
- source_data/fig6cd_diets_males.xlsx
- source_data/fig6e_rapamycin_bw.xlsx
- source_data/fig6f_rapamycin_dfi.xlsx
- source_data/fig6g_rapamycin_dfi_delta.xlsx
- source_data/suppl_fig1_pca.xlsx
- source_data/suppl_fig2_timelag_test.xlsx
- source_data/suppl_fig3_dfi_age.xlsx
- source_data/suppl_fig4_mortality_deceleration.xlsx
- source_data/suppl_fig5_dfi_pfi_adj.xlsx
- source_data/suppl_fig6_cluster_test.xlsx
- source_data/suppl_fig7_corr_train.xlsx
- source_data/suppl_fig8_dfi_strain_map.xlsx
- source_data/suppl_fig9_survival.xlsx
- source_data/table1_lifespan_mpd.xlsx
