# Supplementary material for: Unsupervised learning of aging principles from longitudinal data
Source: Nat Commun. 2022 Nov 1;13:6529. doi: 10.1038/s41467-022-34051-9 (PMC9626636; doi:10.1038/s41467-022-34051-9)
Supplement: Supplementary file 10 — Source Data [file 41467_2022_34051_MOESM10_ESM.zip › source_data/fig1a_cluster.xlsx]

## Sheet: fig1a_cluster_adult
	LY	WBC	PCA, $z_1$	MCV	MCH	MCHC	PCA, $z_2$	HCT	RBC	HB	PCA, $z_0$	GR%	LY%	GR	PLT	IGF1	BW
LY	1	0.859955	0.741075	0.129306	4.04597e-05	0.0819817	0.05932	0.11263	0.212156	0.194034	0.464733	0.474338	0.493116	0.0778084	0.0709339	0.0361608	0.0383469
WBC	0.859955	1	0.896446	0.177956	0.120857	0.0394188	0.103032	0.0325947	0.0933482	0.00688047	0.0616219	0.0355896	0.055335	0.574206	0.060612	0.00178561	0.00957218
PCA, $z_1$	0.741075	0.896446	1	0.570929	0.403388	0.139976	0.00579362	0.247306	0.130359	0.145822	0.05771	0.0121311	0.00317219	0.561079	0.143197	0.0275893	0.0745952
MCV	0.129306	0.177956	0.570929	1	0.479722	0.379394	0.204788	0.411193	0.235673	0.0998759	0.0734377	0.0232327	0.0302076	0.132458	0.0871096	0.0610302	0.162148
MCH	4.04597e-05	0.120857	0.403388	0.479722	1	0.44367	0.390129	0.105767	0.219776	0.460525	0.304136	0.198288	0.195976	0.237653	0.0440231	0.0331073	0.0682828
MCHC	0.0819817	0.0394188	0.139976	0.379394	0.44367	1	0.652209	0.320991	0.0885157	0.215925	0.133789	0.110033	0.0979734	0.0651312	0.0481854	0.031638	0.085383
PCA, $z_2$	0.05932	0.103032	0.00579362	0.204788	0.390129	0.652209	1	0.715268	0.628206	0.310806	0.0468364	0.292291	0.286691	0.298058	0.0925637	0.0340026	0.0224434
HCT	0.11263	0.0325947	0.247306	0.411193	0.105767	0.320991	0.715268	1	0.783291	0.782367	0.659096	0.30013	0.299386	0.246483	0.185929	0.0547818	0.058314
RBC	0.212156	0.0933482	0.130359	0.235673	0.219776	0.0885157	0.628206	0.783291	1	0.758551	0.649443	0.302092	0.296522	0.165809	0.141451	0.00908945	0.0680817
HB	0.194034	0.00688047	0.145822	0.0998759	0.460525	0.215925	0.310806	0.782367	0.758551	1	0.792896	0.407901	0.402184	0.305193	0.156666	0.0311942	0.0179395
PCA, $z_0$	0.464733	0.0616219	0.05771	0.0734377	0.304136	0.133789	0.0468364	0.659096	0.649443	0.792896	1	0.853828	0.851194	0.6292	0.297929	0.109755	0.0790029
GR%	0.474338	0.0355896	0.0121311	0.0232327	0.198288	0.110033	0.292291	0.30013	0.302092	0.407901	0.853828	1	0.994209	0.695923	0.147002	0.125276	0.135555
LY%	0.493116	0.055335	0.00317219	0.0302076	0.195976	0.0979734	0.286691	0.299386	0.296522	0.402184	0.851194	0.994209	1	0.680271	0.148971	0.125498	0.140069
GR	0.0778084	0.574206	0.561079	0.132458	0.237653	0.0651312	0.298058	0.246483	0.165809	0.305193	0.6292	0.695923	0.680271	1	0.22616	0.0670083	0.0848864
PLT	0.0709339	0.060612	0.143197	0.0871096	0.0440231	0.0481854	0.0925637	0.185929	0.141451	0.156666	0.297929	0.147002	0.148971	0.22616	1	0.0986605	0.0136313
IGF1	0.0361608	0.00178561	0.0275893	0.0610302	0.0331073	0.031638	0.0340026	0.0547818	0.00908945	0.0311942	0.109755	0.125276	0.125498	0.0670083	0.0986605	1	0.47197
BW	0.0383469	0.00957218	0.0745952	0.162148	0.0682828	0.085383	0.0224434	0.058314	0.0680817	0.0179395	0.0790029	0.135555	0.140069	0.0848864	0.0136313	0.47197	1
