# Supplementary material for: Unsupervised learning of aging principles from longitudinal data
Source: Nat Commun. 2022 Nov 1;13:6529. doi: 10.1038/s41467-022-34051-9 (PMC9626636; doi:10.1038/s41467-022-34051-9)
Supplement: Supplementary file 10 — Source Data [file 41467_2022_34051_MOESM10_ESM.zip › source_data/fig1b_pca.xlsx]

## Sheet: fig1b_pca_adult
	main_data_x	main_data_y	main_yerr	inset_data_x	inset_data_y
0	26	-1.76736e-16	0.746649	26	0.557485
1	52	-0.487563	1.41433	52	2.00033
2	78	0.397581	1.45245	78	2.10961
3	104	-0.562972	1.87687	104	3.52264
