# Supplementary material for: Unsupervised learning of aging principles from longitudinal data
Source: Nat Commun. 2022 Nov 1;13:6529. doi: 10.1038/s41467-022-34051-9 (PMC9626636; doi:10.1038/s41467-022-34051-9)
Supplement: Supplementary file 10 — Source Data [file 41467_2022_34051_MOESM10_ESM.zip › source_data/fig2_timelag_validation.xlsx]

## Sheet: dt_14_week
	0	1
0	0.810852	-0.885818
1	-0.885818	2.52248
2	-2.52615	-2.02682
3	-2.02682	-1.56552
4	-1.57715	-0.761818
5	-0.761818	-0.0315238
6	0.131852	0.111182
7	0.111182	0.0424762
8	2.06585	1.39218
9	1.39218	0.240476
10	3.71085	2.21018
11	2.21018	2.68848
12	-0.237148	0.976182
13	0.976182	0.737476
14	-1.51615	-1.34382
15	-1.34382	-2.98752
16	-1.01115	1.73718
17	1.73718	-0.718524
18	0.0668519	-0.104818
19	-0.104818	-0.290524
20	-2.44215	-0.102818
21	-0.102818	-1.85052
22	-0.709818	-0.464524
23	2.74185	0.713182
24	0.713182	0.910476
25	-0.492148	-0.787818
26	2.40385	4.40918
27	4.40918	8.29748
28	-0.881148	-0.297818
29	-0.297818	-0.939524
30	-0.709148	-0.708818
31	-0.708818	-2.32552
32	-1.14215	-1.25782
33	-0.339148	-1.23182
34	-1.23182	-1.90552
35	-1.45115	0.0991818
36	0.0991818	-0.740524
37	0.891182	0.627476
38	-1.59315	-2.31982
39	-2.31982	-1.08952

## Sheet: dt_28_week
	0	1
0	0.810852	2.52248
1	-2.52615	-1.56552
2	-1.57715	-0.0315238
3	0.131852	0.0424762
4	2.06585	0.240476
5	3.71085	2.68848
6	-0.237148	0.737476
7	-1.51615	-2.98752
8	-1.01115	-0.718524
9	0.0668519	-0.290524
10	-2.44215	-1.85052
11	2.74185	0.910476
12	-0.998148	-1.15752
13	2.40385	8.29748
14	-0.881148	-0.939524
15	-0.709148	-2.32552
16	-0.339148	-1.90552
17	-1.45115	-0.740524
18	-1.59315	-1.08952
