# Supplementary material for: Unsupervised learning of aging principles from longitudinal data
Source: Nat Commun. 2022 Nov 1;13:6529. doi: 10.1038/s41467-022-34051-9 (PMC9626636; doi:10.1038/s41467-022-34051-9)
Supplement: Supplementary file 10 — Source Data [file 41467_2022_34051_MOESM10_ESM.zip › source_data/fig3_dfi_age.xlsx]

## Sheet: MA0071_F
	x	y	yerr
0	30	-1.2105	0.160526
1	56	0.706	0.289317
2	68	-0.787	0.391753
3	82	1.745	0.310402
4	95	2.097	0.210228
5	108	1.504	0.449471
6	136	2.2635	0.546078

## Sheet: MA0071_M
	x	y	yerr
0	26	0.952	0.278376
1	64	2.083	0.357313
2	78	2.372	0.377958
3	92	4.184	0.316452
4	132	3.846	0.581445

## Sheet: MA0072_M
	x	y	yerr
0	66	1.193	0.353417
1	81	2.1555	0.325858
2	94	2.915	0.518423
3	109	3.756	0.456507
4	130	3.23	0.483751

## Sheet: MA0073
	x	y	yerr
0	75	3.87	0.17
1	85	3.282	0.599771
2	95	4.8905	0.501535
3	105	4.136	0.363468
4	115	4.454	0.508684
5	125	3.887	0.449901
6	135	4.0475	0.395586
7	145	5.7585	1.31296
8	155	3.737
9	165	3.7605	0.326662
