# Supplementary material for: Unsupervised learning of aging principles from longitudinal data
Source: Nat Commun. 2022 Nov 1;13:6529. doi: 10.1038/s41467-022-34051-9 (PMC9626636; doi:10.1038/s41467-022-34051-9)
Supplement: Supplementary file 10 — Source Data [file 41467_2022_34051_MOESM10_ESM.zip › source_data/fig4_mortality_deceleration.xlsx]

## Sheet: survival_curve_f
	Age (weeks)	survival	gompertz_fit
0	0	1	1
1	7.28571	1	0.999694
2	12.5714	0.999664	0.999377
3	17.5714	0.999328	0.998977
4	20	0.998993	0.998737
5	20.4286	0.998657	0.998692
6	21.1429	0.998321	0.998613
7	21.2857	0.997985	0.998597
8	23	0.997314	0.998392
9	27.2857	0.996978	0.997785
10	27.7143	0.996642	0.997716
11	29.8571	0.996306	0.997344
12	30.2857	0.99597	0.997264
13	30.8571	0.995635	0.997154
14	34	0.995299	0.996482
15	37.4286	0.994963	0.9956
16	38.2857	0.994627	0.995351
17	39.2857	0.994291	0.995045
18	40.2857	0.993956	0.994722
19	43.4286	0.99362	0.993578
20	44	0.993284	0.993347
21	44.8571	0.992948	0.992987
22	46.8571	0.992612	0.992075
23	47.1429	0.992277	0.991936
24	48.8571	0.991941	0.991055
25	51	0.991605	0.989826
26	51.5714	0.991269	0.989473
27	52.8571	0.990934	0.988635
28	53.8571	0.990598	0.98794
29	54.1429	0.990262	0.987735
30	55.7143	0.989926	0.986542
31	55.8571	0.98959	0.986429
32	59.1429	0.989255	0.983547
33	59.5714	0.988919	0.98313
34	59.8571	0.988583	0.982847
35	60.4286	0.988247	0.982267
36	60.8571	0.987576	0.98182
37	61	0.98724	0.981668
38	61.1429	0.986904	0.981515
39	61.5714	0.986568	0.98105
40	61.7143	0.986232	0.980892
41	62	0.985897	0.980573
42	62.5714	0.985561	0.979919
43	63.1429	0.985225	0.979245
44	63.2857	0.984889	0.979073
45	64.7143	0.984553	0.977275
46	65.1429	0.984218	0.976707
47	65.4286	0.983546	0.976321
48	65.5714	0.982539	0.976126
49	66	0.982203	0.97553
50	66.2857	0.981867	0.975125
51	66.5714	0.981531	0.974714
52	67.5714	0.981195	0.973222
53	67.7143	0.980524	0.973002
54	68.4286	0.980188	0.971877
55	69.1429	0.979852	0.970705
56	69.2857	0.979181	0.970466
57	69.4286	0.978509	0.970224
58	69.5714	0.978173	0.96998
59	69.8571	0.977837	0.969487
60	70.1429	0.977502	0.968986
61	70.2857	0.977166	0.968733
62	70.8571	0.975823	0.967699
63	71.1429	0.975487	0.96717
64	71.2857	0.975151	0.966903
65	71.4286	0.974815	0.966633
66	71.8571	0.97448	0.965811
67	72	0.974144	0.965532
68	72.5714	0.973472	0.964397
69	72.7143	0.973136	0.964107
70	72.8571	0.972801	0.963816
71	73	0.972465	0.963522
72	73.1429	0.972129	0.963225
73	73.4286	0.971793	0.962626
74	73.5714	0.971457	0.962322
75	73.8571	0.970786	0.961708
76	74	0.970114	0.961398
77	74.1429	0.969443	0.961085
78	75.1429	0.968771	0.958825
79	75.2857	0.968435	0.958492
80	75.5714	0.968099	0.957818
81	75.8571	0.967428	0.957133
82	76	0.967092	0.956787
83	76.1429	0.966756	0.956438
84	76.2857	0.965749	0.956087
85	77	0.965413	0.954287
86	77.1429	0.964741	0.953919
87	77.2857	0.964406	0.953548
88	77.7143	0.963734	0.952417
89	78	0.963398	0.951648
90	78.1429	0.962727	0.951259
91	78.2857	0.962391	0.950868
92	78.5714	0.962055	0.950075
93	78.8571	0.961719	0.94927
94	79.2857	0.961383	0.948039
95	79.4286	0.960376	0.947623
96	79.5714	0.96004	0.947203
97	79.7143	0.959033	0.94678
98	80.1429	0.958026	0.945491
99	80.2857	0.95769	0.945055
100	80.5714	0.957018	0.944172
101	80.7143	0.956347	0.943726
102	81.1429	0.955675	0.942366
103	81.2857	0.954668	0.941906
104	81.7143	0.954332	0.940504
105	81.8571	0.95366	0.94003
106	82.1429	0.953324	0.93907
107	82.4286	0.952653	0.938095
108	82.5714	0.951981	0.937603
109	82.7143	0.95131	0.937106
110	82.8571	0.950638	0.936606
111	83	0.949966	0.936102
112	83.1429	0.949295	0.935594
113	83.2857	0.948287	0.935082
114	83.4286	0.947616	0.934566
115	83.7143	0.946944	0.933523
116	83.8571	0.946608	0.932995
117	84	0.945937	0.932464
118	84.1429	0.945265	0.931928
119	84.2857	0.944929	0.931389
120	84.5714	0.944594	0.930297
121	84.8571	0.943922	0.929189
122	85	0.943586	0.928629
123	85.1429	0.943251	0.928064
124	85.2857	0.942243	0.927496
125	85.7143	0.941236	0.925764
126	85.8571	0.940564	0.925177
127	86	0.939893	0.924587
128	86.1429	0.939221	0.923992
129	86.2857	0.938549	0.923393
130	86.5714	0.937878	0.922181
131	86.8571	0.937542	0.92095
132	87	0.936535	0.920328
133	87.1429	0.935527	0.919701
134	87.2857	0.934856	0.91907
135	87.5714	0.93452	0.917793
136	87.7143	0.933512	0.917147
137	87.8571	0.932841	0.916497
138	88	0.932169	0.915842
139	88.1429	0.931498	0.915182
140	88.2857	0.930826	0.914517
141	88.5714	0.929819	0.913172
142	88.8571	0.928475	0.911807
143	89	0.927804	0.911117
144	89.1429	0.927132	0.910422
145	89.2857	0.926797	0.909722
146	89.4286	0.925453	0.909016
147	89.7143	0.925118	0.90759
148	89.8571	0.924446	0.906869
149	90	0.92411	0.906143
150	90.1429	0.923774	0.905411
151	90.2857	0.922431	0.904674
152	90.4286	0.92176	0.903932
153	90.5714	0.920416	0.903184
154	90.7143	0.919073	0.90243
155	90.8571	0.918402	0.901672
156	91	0.917394	0.900907
157	91.1429	0.916723	0.900137
158	91.2857	0.915044	0.899362
159	91.4286	0.914036	0.898581
160	91.8571	0.9137	0.896203
161	92	0.913365	0.895399
162	92.2857	0.91135	0.893773
163	92.4286	0.910678	0.892951
164	92.5714	0.910007	0.892124
165	92.7143	0.908999	0.89129
166	92.8571	0.907992	0.890451
167	93	0.906313	0.889605
168	93.1429	0.905977	0.888753
169	93.4286	0.904298	0.887032
170	93.5714	0.903291	0.886162
171	93.7143	0.902283	0.885285
172	93.8571	0.900269	0.884403
173	94	0.899597	0.883514
174	94.1429	0.898254	0.882618
175	94.2857	0.897918	0.881717
176	94.4286	0.896911	0.880809
177	94.5714	0.895567	0.879894
178	94.7143	0.895232	0.878973
179	94.8571	0.894896	0.878046
180	95	0.892881	0.877112
181	95.1429	0.891202	0.876171
182	95.2857	0.890531	0.875224
183	95.4286	0.889523	0.87427
184	95.5714	0.888852	0.873309
185	95.7143	0.88818	0.872342
186	95.8571	0.886837	0.871367
187	96	0.885494	0.870386
188	96.1429	0.884822	0.869398
189	96.2857	0.882136	0.868403
190	96.4286	0.881464	0.867402
191	96.5714	0.879449	0.866393
192	96.7143	0.878442	0.865377
193	96.8571	0.878106	0.864354
194	97	0.877435	0.863324
195	97.1429	0.876091	0.862287
196	97.2857	0.873405	0.861242
197	97.4286	0.872398	0.860191
198	97.5714	0.871054	0.859132
199	97.7143	0.869375	0.858066
200	97.8571	0.868368	0.856992
201	98	0.867025	0.855911
202	98.1429	0.86501	0.854823
203	98.2857	0.863667	0.853727
204	98.4286	0.863331	0.852624
205	98.5714	0.862324	0.851513
206	98.7143	0.860645	0.850395
207	98.8571	0.859973	0.849268
208	99	0.859637	0.848135
209	99.1429	0.857958	0.846993
210	99.2857	0.856951	0.845844
211	99.4286	0.854265	0.844687
212	99.5714	0.853257	0.843522
213	99.7143	0.850571	0.84235
214	99.8571	0.849228	0.841169
215	100	0.84822	0.839981
216	100.143	0.846206	0.838784
217	100.286	0.844191	0.83758
218	100.429	0.843519	0.836367
219	100.571	0.842512	0.835147
220	100.714	0.842176	0.833918
221	100.857	0.841169	0.832681
222	101	0.840497	0.831436
223	101.143	0.839825	0.830182
224	101.286	0.839154	0.82892
225	101.429	0.837811	0.82765
226	101.571	0.836803	0.826372
227	101.714	0.835796	0.825085
228	101.857	0.835124	0.82379
229	102	0.833781	0.822486
230	102.143	0.832438	0.821173
231	102.429	0.831095	0.818523
232	102.571	0.828408	0.817185
233	102.714	0.827065	0.815838
234	102.857	0.824379	0.814482
235	103	0.823707	0.813118
236	103.143	0.822028	0.811745
237	103.286	0.820013	0.810363
238	103.429	0.817663	0.808972
239	103.571	0.815648	0.807572
240	103.714	0.814976	0.806163
241	103.857	0.813969	0.804746
242	104	0.812962	0.803319
243	104.143	0.81229	0.801883
244	104.286	0.810275	0.800438
245	104.429	0.808596	0.798984
246	104.571	0.806246	0.797521
247	104.857	0.804903	0.794567
248	105	0.803559	0.793076
249	105.143	0.802216	0.791575
250	105.286	0.80188	0.790066
251	105.429	0.798858	0.788547
252	105.571	0.796844	0.787018
253	105.714	0.794157	0.785481
254	105.857	0.792478	0.783933
255	106	0.789792	0.782376
256	106.143	0.787105	0.78081
257	106.286	0.785091	0.779234
258	106.429	0.783412	0.777648
259	106.571	0.781397	0.776053
260	106.714	0.779718	0.774448
261	106.857	0.778375	0.772833
262	107	0.776024	0.771209
263	107.143	0.773674	0.769575
264	107.286	0.771323	0.767931
265	107.429	0.769308	0.766277
266	107.571	0.767293	0.764613
267	107.714	0.764943	0.762939
268	108	0.763264	0.759562
269	108.143	0.761921	0.757859
270	108.286	0.760913	0.756145
271	108.429	0.758227	0.754422
272	108.571	0.75722	0.752688
273	108.714	0.756548	0.750944
274	108.857	0.754869	0.749191
275	109	0.753862	0.747427
276	109.143	0.752518	0.745653
277	109.286	0.750504	0.743868
278	109.429	0.750168	0.742074
279	109.571	0.748825	0.740269
280	109.714	0.747146	0.738454
281	109.857	0.746474	0.736629
282	110	0.744795	0.734793
283	110.143	0.743788	0.732947
284	110.286	0.742445	0.731091
285	110.429	0.740766	0.729224
286	110.571	0.738079	0.727347
287	110.714	0.734721	0.72546
288	110.857	0.733042	0.723562
289	111	0.729684	0.721654
290	111.143	0.728677	0.719735
291	111.286	0.72767	0.717806
292	111.429	0.726998	0.715866
293	111.571	0.725319	0.713916
294	111.714	0.724312	0.711955
295	111.857	0.722968	0.709984
296	112	0.720954	0.708002
297	112.143	0.71961	0.70601
298	112.286	0.715581	0.704007
299	112.429	0.712559	0.701994
300	112.571	0.711551	0.69997
301	112.714	0.709872	0.697935
302	112.857	0.709201	0.69589
303	113	0.707522	0.693835
304	113.143	0.704164	0.691768
305	113.286	0.702821	0.689691
306	113.429	0.70047	0.687604
307	113.571	0.696441	0.685506
308	113.714	0.695097	0.683397
309	113.857	0.693083	0.681277
310	114	0.692075	0.679148
311	114.143	0.689389	0.677007
312	114.286	0.687374	0.674856
313	114.429	0.684352	0.672694
314	114.571	0.682001	0.670521
315	114.714	0.680322	0.668338
316	114.857	0.676629	0.666145
317	115	0.674614	0.663941
318	115.143	0.672263	0.661726
319	115.286	0.669913	0.659501
320	115.429	0.667562	0.657265
321	115.571	0.666219	0.655018
322	115.714	0.66454	0.652761
323	115.857	0.662525	0.650494
324	116	0.659839	0.648216
325	116.143	0.65816	0.645928
326	116.286	0.656481	0.643629
327	116.429	0.655473	0.641319
328	116.571	0.65178	0.639
329	116.714	0.649765	0.636669
330	116.857	0.64775	0.634329
331	117	0.646407	0.631978
332	117.143	0.643721	0.629617
333	117.286	0.64137	0.627245
334	117.429	0.638684	0.624863
335	117.571	0.63734	0.622471
336	117.714	0.636333	0.620069
337	117.857	0.63499	0.617656
338	118	0.632639	0.615234
339	118.143	0.630625	0.612801
340	118.286	0.626931	0.610358
341	118.429	0.624916	0.607905
342	118.571	0.623573	0.605443
343	118.714	0.621222	0.60297
344	118.857	0.619543	0.600487
345	119	0.616521	0.597994
346	119.143	0.613499	0.595492
347	119.286	0.610141	0.59298
348	119.429	0.608126	0.590458
349	119.571	0.606447	0.587926
350	119.714	0.603761	0.585385
351	119.857	0.601746	0.582834
352	120	0.599396	0.580273
353	120.143	0.596373	0.577703
354	120.286	0.594694	0.575124
355	120.429	0.593015	0.572535
356	120.571	0.591001	0.569937
357	120.714	0.588314	0.56733
358	120.857	0.586635	0.564714
359	121	0.584956	0.562088
360	121.143	0.583613	0.559454
361	121.286	0.581598	0.55681
362	121.429	0.580927	0.554158
363	121.571	0.577905	0.551497
364	121.714	0.57589	0.548827
365	121.857	0.575218	0.546148
366	122	0.574211	0.543461
367	122.143	0.572196	0.540765
368	122.286	0.570181	0.538061
369	122.429	0.567831	0.535349
370	122.571	0.564809	0.532628
371	122.714	0.562122	0.529899
372	122.857	0.559436	0.527162
373	123	0.555742	0.524418
374	123.143	0.554063	0.521665
375	123.286	0.550705	0.518904
376	123.429	0.548355	0.516136
377	123.571	0.54634	0.51336
378	123.714	0.543989	0.510576
379	123.857	0.540967	0.507786
380	124	0.538617	0.504987
381	124.143	0.536602	0.502182
382	124.286	0.535259	0.49937
383	124.429	0.532572	0.49655
384	124.571	0.528878	0.493724
385	124.714	0.526528	0.490891
386	124.857	0.523842	0.488052
387	125	0.521827	0.485206
388	125.143	0.518805	0.482353
389	125.286	0.51679	0.479494
390	125.429	0.514775	0.47663
391	125.571	0.513432	0.473759
392	125.714	0.511081	0.470882
393	125.857	0.507723	0.467999
394	126	0.50638	0.465111
395	126.143	0.503694	0.462218
396	126.286	0.502351	0.459319
397	126.429	0.501007	0.456414
398	126.571	0.500672	0.453505
399	126.714	0.497314	0.450591
400	126.857	0.494627	0.447672
401	127	0.491941	0.444748
402	127.143	0.488583	0.44182
403	127.286	0.48724	0.438888
404	127.429	0.483546	0.435951
405	127.571	0.481195	0.433011
406	127.714	0.479516	0.430066
407	127.857	0.478173	0.427118
408	128	0.47448	0.424166
409	128.143	0.471122	0.421211
410	128.286	0.468099	0.418252
411	128.429	0.466756	0.415291
412	128.571	0.464741	0.412326
413	128.714	0.460712	0.409359
414	128.857	0.458697	0.40639
415	129	0.455003	0.403417
416	129.143	0.452317	0.400443
417	129.286	0.448959	0.397467
418	129.429	0.446608	0.394489
419	129.571	0.443922	0.391509
420	129.714	0.441236	0.388527
421	129.857	0.439221	0.385545
422	130	0.436535	0.382561
423	130.143	0.434184	0.379576
424	130.286	0.43049	0.376591
425	130.429	0.428475	0.373605
426	130.571	0.425789	0.370618
427	130.714	0.425118	0.367632
428	130.857	0.422767	0.364645
429	131	0.420416	0.361659
430	131.143	0.417394	0.358673
431	131.286	0.414372	0.355688
432	131.429	0.410343	0.352704
433	131.571	0.40732	0.34972
434	131.714	0.405977	0.346738
435	131.857	0.402955	0.343758
436	132	0.40094	0.340779
437	132.143	0.399261	0.337801
438	132.286	0.397582	0.334826
439	132.429	0.395232	0.331854
440	132.571	0.393217	0.328883
441	132.714	0.390195	0.325916
442	132.857	0.38818	0.322951
443	133	0.385494	0.31999
444	133.143	0.383815	0.317031
445	133.286	0.3818	0.314077
446	133.429	0.379785	0.311126
447	133.571	0.37777	0.308179
448	133.714	0.374077	0.305237
449	133.857	0.372733	0.302299
450	134	0.370383	0.299366
451	134.143	0.367361	0.296437
452	134.286	0.36501	0.293514
453	134.429	0.362995	0.290596
454	134.571	0.360981	0.287684
455	134.714	0.358294	0.284777
456	134.857	0.356615	0.281877
457	135	0.355272	0.278983
458	135.143	0.353593	0.276095
459	135.286	0.348892	0.273214
460	135.429	0.34822	0.27034
461	135.571	0.346877	0.267473
462	135.714	0.34587	0.264614
463	135.857	0.343183	0.261762
464	136	0.342176	0.258918
465	136.143	0.340497	0.256083
466	136.286	0.338146	0.253255
467	136.429	0.336803	0.250436
468	136.571	0.33546	0.247626
469	136.714	0.333445	0.244825
470	136.857	0.330759	0.242033
471	137	0.327737	0.239251
472	137.143	0.326394	0.236479
473	137.286	0.323371	0.233716
474	137.429	0.320349	0.230963
475	137.571	0.317999	0.228221
476	137.714	0.316655	0.22549
477	137.857	0.314641	0.222769
478	138	0.312962	0.22006
479	138.143	0.308932	0.217361
480	138.286	0.305574	0.214675
481	138.429	0.303559	0.212
482	138.571	0.301545	0.209336
483	138.714	0.29953	0.206686
484	138.857	0.297179	0.204047
485	139	0.296172	0.201421
486	139.143	0.292814	0.198808
487	139.286	0.291807	0.196208
488	139.429	0.290128	0.193621
489	139.571	0.288449	0.191048
490	139.714	0.28677	0.188488
491	139.857	0.284755	0.185942
492	140	0.283747	0.18341
493	140.143	0.282069	0.180892
494	140.286	0.28039	0.178389
495	140.429	0.278375	0.175901
496	140.571	0.276696	0.173427
497	140.714	0.275353	0.170969
498	140.857	0.273674	0.168526
499	141	0.27233	0.166098
500	141.143	0.271323	0.163686
501	141.286	0.268301	0.161289
502	141.429	0.267965	0.158909
503	141.571	0.266958	0.156545
504	141.714	0.2636	0.154197
505	141.857	0.260578	0.151865
506	142	0.259906	0.149551
507	142.143	0.256548	0.147253
508	142.286	0.253526	0.144972
509	142.429	0.251847	0.142709
510	142.571	0.249496	0.140462
511	142.714	0.247817	0.138233
512	142.857	0.244795	0.136022
513	143	0.241773	0.133829
514	143.143	0.240094	0.131653
515	143.286	0.238415	0.129496
516	143.429	0.237408	0.127357
517	143.571	0.2364	0.125236
518	143.714	0.232371	0.123134
519	143.857	0.23002	0.12105
520	144	0.229349	0.118985
521	144.143	0.226662	0.116939
522	144.286	0.22364	0.114912
523	144.429	0.222297	0.112903
524	144.571	0.220954	0.110914
525	144.714	0.219946	0.108945
526	144.857	0.218267	0.106994
527	145	0.216253	0.105063
528	145.143	0.214909	0.103152
529	145.286	0.210208	0.10126
530	145.429	0.208865	0.0993881
531	145.571	0.207522	0.0975358
532	145.714	0.205843	0.0957033
533	145.857	0.203828	0.0938908
534	146	0.201142	0.0920983
535	146.143	0.198791	0.0903258
536	146.286	0.196776	0.0885734
537	146.429	0.195097	0.0868411
538	146.571	0.193754	0.085129
539	146.714	0.192411	0.0834372
540	146.857	0.191404	0.0817655
541	147	0.19006	0.0801142
542	147.143	0.188717	0.0784832
543	147.286	0.18771	0.0768725
544	147.429	0.186702	0.0752821
545	147.571	0.186031	0.0737121
546	147.714	0.185024	0.0721624
547	147.857	0.183345	0.0706331
548	148	0.18133	0.0691241
549	148.143	0.179315	0.0676355
550	148.286	0.1773	0.0661672
551	148.429	0.176293	0.0647192
552	148.571	0.17495	0.0632914
553	148.714	0.172599	0.061884
554	148.857	0.171927	0.0604967
555	149	0.170584	0.0591296
556	149.143	0.16857	0.0577826
557	149.286	0.167226	0.0564558
558	149.429	0.166219	0.0551489
559	149.571	0.165212	0.0538621
560	149.714	0.163533	0.0525951
561	150	0.160175	0.0501207
562	150.143	0.15816	0.048913
563	150.286	0.156481	0.047725
564	150.429	0.154802	0.0465565
565	150.571	0.153794	0.0454074
566	150.714	0.152787	0.0442777
567	150.857	0.152116	0.0431672
568	151	0.148758	0.0420759
569	151.143	0.145064	0.0410036
570	151.286	0.142377	0.0399502
571	151.429	0.14137	0.0389157
572	151.571	0.140027	0.0378998
573	151.714	0.139355	0.0369025
574	151.857	0.138012	0.0359237
575	152	0.136669	0.0349631
576	152.143	0.135662	0.0340207
577	152.286	0.134654	0.0330964
578	152.429	0.132975	0.0321899
579	152.571	0.131968	0.0313012
580	152.714	0.13096	0.0304301
581	152.857	0.130289	0.0295764
582	153	0.129617	0.02874
583	153.143	0.127602	0.0279207
584	153.429	0.125588	0.0263329
585	153.571	0.124916	0.025564
586	153.714	0.123573	0.0248116
587	153.857	0.122565	0.0240755
588	154	0.120887	0.0233555
589	154.143	0.118872	0.0226514
590	154.286	0.117529	0.021963
591	154.429	0.117193	0.0212903
592	154.571	0.11585	0.0206329
593	154.714	0.114506	0.0199907
594	154.857	0.114171	0.0193635
595	155	0.112492	0.0187511
596	155.143	0.110141	0.0181533
597	155.286	0.108462	0.0175699
598	155.429	0.107119	0.0170008
599	155.571	0.106783	0.0164457
600	155.714	0.104768	0.0159044
601	155.857	0.104097	0.0153767
602	156	0.103425	0.0148624
603	156.143	0.102418	0.0143614
604	156.286	0.100403	0.0138734
605	156.429	0.0993956	0.0133982
606	156.571	0.0977166	0.0129356
607	156.714	0.0967092	0.0124854
608	156.857	0.0950302	0.0120474
609	157	0.0946944	0.0116213
610	157.143	0.0923439	0.0112071
611	157.286	0.0906649	0.0108044
612	157.429	0.0899933	0.0104131
613	157.571	0.0893217	0.0100329
614	157.714	0.0886501	0.00966372
615	157.857	0.0869711	0.00930526
616	158	0.0849563	0.00895733
617	158.286	0.0829416	0.00829227
618	158.429	0.08227	0.00797473
619	158.571	0.0812626	0.00766691
620	158.714	0.0799194	0.00736861
621	158.857	0.0779046	0.00707962
622	159.143	0.0775688	0.0065288
623	159.286	0.0762257	0.00626657
624	159.429	0.0755541	0.00601287
625	159.571	0.0735393	0.00576749
626	159.714	0.0728677	0.00553025
627	159.857	0.0721961	0.00530096
628	160	0.0715245	0.00507942
629	160.143	0.0705171	0.00486544
630	160.286	0.0691739	0.00465885
631	160.429	0.0685024	0.00445945
632	160.571	0.0671592	0.00426706
633	160.714	0.0664876	0.00408151
634	160.857	0.0654802	0.00390261
635	161	0.0648086	0.00373019
636	161.143	0.0644728	0.00356408
637	161.286	0.0638012	0.0034041
638	161.429	0.0634654	0.00325009
639	161.571	0.062458	0.00310187
640	161.714	0.0617864	0.00295929
641	161.857	0.060779	0.00282218
642	162	0.0604433	0.00269038
643	162.143	0.0594359	0.00256374
644	162.286	0.0587643	0.0024421
645	162.429	0.0584285	0.00232531
646	162.571	0.0580927	0.00221322
647	162.714	0.0574211	0.00210569
648	162.857	0.0567495	0.00200257
649	163	0.0560779	0.00190372
650	163.143	0.0554063	0.001809
651	163.286	0.0540631	0.00171828
652	163.429	0.0530557	0.00163143
653	163.571	0.0523842	0.00154831
654	163.714	0.0520484	0.0014688
655	163.857	0.0517126	0.00139278
656	164	0.0513768	0.00132012
657	164.143	0.0507052	0.0012507
658	164.286	0.0500336	0.00118442
659	164.429	0.0496978	0.00112115
660	164.571	0.049362	0.00106078
661	164.714	0.0473472	0.00100321
662	164.857	0.0466756	0.000948336
663	165.143	0.0456682	0.000846259
664	165.286	0.0443251	0.000798861
665	165.429	0.0439893	0.000753764
666	165.571	0.0433177	0.000710876
667	165.714	0.0426461	0.000670109
668	165.857	0.0419745	0.000631375
669	166	0.0406313	0.000594592
670	166.143	0.0402955	0.000559678
671	166.286	0.0396239	0.000526555
672	166.429	0.0389523	0.000495145
673	166.857	0.0376091	0.000410476
674	167	0.0372733	0.000385209
675	167.143	0.0369375	0.00036131
676	167.286	0.0359302	0.000338717
677	167.429	0.0352586	0.000317369
678	167.571	0.0349228	0.00029721
679	167.714	0.0339154	0.000278182
680	167.857	0.0335796	0.000260232
681	168.286	0.0332438	0.000212341
682	168.429	0.0325722	0.000198203
683	168.571	0.0315648	0.000184902
684	168.714	0.031229	0.000172397
685	168.857	0.0305574	0.000160645
686	169.286	0.0302216	0.000129532
687	169.571	0.0298858	0.000111886
688	169.714	0.0292142	0.000103893
689	170	0.0275353	8.94158e-05
690	170.143	0.0255205	8.28764e-05
691	170.286	0.0248489	7.67677e-05
692	170.429	0.0245131	7.10649e-05
693	170.714	0.0231699	6.07837e-05
694	171	0.0228341	5.18572e-05
695	171.143	0.0218267	4.78517e-05
696	171.286	0.0211551	4.41268e-05
697	171.429	0.0204835	4.06649e-05
698	171.714	0.019812	3.44656e-05
699	171.857	0.0194762	3.16978e-05
700	172	0.0191404	2.91324e-05
701	172.429	0.0188046	2.25225e-05
702	172.714	0.0184688	1.89054e-05
703	172.857	0.0177972	1.73023e-05
704	173	0.0161182	1.58238e-05
705	173.143	0.0157824	1.4461e-05
706	173.286	0.0154466	1.3206e-05
707	173.429	0.014775	1.20509e-05
708	173.714	0.0141034	1.00125e-05
709	174	0.0137676	8.29379e-06
710	174.143	0.0134318	7.53975e-06
711	174.571	0.013096	5.63811e-06
712	174.714	0.0127602	5.10943e-06
713	174.857	0.0124244	4.6266e-06
714	175.143	0.0120887	3.7843e-06
715	175.571	0.0114171	2.78219e-06
716	175.714	0.0107455	2.50684e-06
717	176	0.0100739	2.03e-06
718	176.286	0.00940228	1.6382e-06
719	176.857	0.00906649	1.05563e-06
720	177.571	0.00873069	5.97128e-07
721	178.286	0.0083949	3.29897e-07
722	178.429	0.0077233	2.92128e-07
723	178.857	0.00738751	2.01635e-07
724	179.143	0.00705171	1.56686e-07
725	179.286	0.00671592	1.37909e-07
726	179.429	0.00604433	1.21255e-07
727	180.143	0.00570853	6.27115e-08
728	180.429	0.00503694	4.78094e-08
729	181	0.00470114	2.74176e-08
730	182.857	0.00436535	3.95206e-09
731	183	0.00402955	3.37571e-09
732	184.429	0.00369375	6.49157e-10
733	185.429	0.00335796	1.88551e-10
734	185.857	0.00302216	1.08597e-10
735	188.143	0.00235057	4.51411e-12
736	191	0.00201478	4.52618e-14
737	191.429	0.00167898	2.12293e-14
738	194	0.00134318	1.50273e-16
739	194.143	0.00100739	1.1168e-16
740	199.429	0.000671592	2.90193e-22
741	208	0.000335796	9.04147e-36

## Sheet: empirical_mortality_f
	Age (weeks)	Mortality (week^-1)	Mortality (week^-1)_CI_lower_0.95	Mortality (week^-1)_CI_upper_0.95
0	0	0	0	0
1	7.28571	5.03694e-05	4.73014e-05	0.00238384
2	12.5714	5.03863e-05	0.000167992	0.00268577
3	17.5714	0.000192855	0.000325013	0.00312452
4	20	0.000313424	0.000504375	0.00358059
5	20.4286	0.000318995	0.000699308	0.00403651
6	21.1429	0.000316749	0.00090592	0.00448842
7	21.2857	0.00031457	0.00134503	0.00537801
8	23	0.00027147	0.00157459	0.00581615
9	27.2857	0.000208419	0.0018095	0.00625038
10	27.7143	0.000215366	0.00204904	0.00668106
11	29.8571	0.000243604	0.00229266	0.00710855
12	30.2857	0.000242874	0.00253989	0.00753314
13	30.8571	0.000234965	0.00279036	0.00795512
14	34	0.000159978	0.00304376	0.0083747
15	37.4286	0.000204387	0.00329982	0.00879209
16	38.2857	0.000204404	0.00355833	0.00920748
17	39.2857	0.000213084	0.00381909	0.00962102
18	40.2857	0.000237654	0.00408193	0.0100328
19	43.4286	0.000243494	0.0043467	0.0104431
20	44	0.000246052	0.00461328	0.0108519
21	44.8571	0.000255875	0.00488154	0.0112593
22	46.8571	0.000269177	0.00515139	0.0116654
23	47.1429	0.000271186	0.00542273	0.0120704
24	48.8571	0.00025492	0.00569548	0.0124742
25	51	0.000296203	0.00596957	0.012877
26	51.5714	0.000307889	0.00624493	0.0132787
27	52.8571	0.00032351	0.0065215	0.0136796
28	53.8571	0.000311364	0.00679921	0.0140795
29	54.1429	0.000307887	0.00707802	0.0144787
30	55.7143	0.000322102	0.00735788	0.014877
31	55.8571	0.000325037	0.00763875	0.0152746
32	59.1429	0.000606832	0.00792059	0.0156715
33	59.5714	0.000639399	0.00820335	0.0160677
34	59.8571	0.000657329	0.00848701	0.0164632
35	60.4286	0.000693492	0.00905687	0.0172525
36	60.8571	0.000746874	0.00934302	0.0176464
37	61	0.000766822	0.00962994	0.0180397
38	61.1429	0.000787907	0.00991761	0.0184324
39	61.5714	0.000845844	0.010206	0.0188247
40	61.7143	0.0008652	0.0104951	0.0192166
41	62	0.000897902	0.0107849	0.019608
42	62.5714	0.000939273	0.0110754	0.019999
43	63.1429	0.000979155	0.0113665	0.0203895
44	63.2857	0.000984234	0.0116582	0.0207797
45	64.7143	0.000996972	0.0119505	0.0211695
46	65.1429	0.00101475	0.012537	0.0219481
47	65.4286	0.00103446	0.0134209	0.0231135
48	65.5714	0.00105155	0.0137167	0.0235014
49	66	0.00109111	0.0140129	0.023889
50	66.2857	0.00112251	0.0143096	0.0242764
51	66.5714	0.00115701	0.0146069	0.0246634
52	67.5714	0.001283	0.0152028	0.0254369
53	67.7143	0.00129991	0.0155015	0.0258232
54	68.4286	0.00138721	0.0158006	0.0262094
55	69.1429	0.00148589	0.0164002	0.026981
56	69.2857	0.00151005	0.0170015	0.0277519
57	69.4286	0.00153026	0.0173028	0.0281371
58	69.5714	0.0015465	0.0176046	0.0285221
59	69.8571	0.00157009	0.0179067	0.0289069
60	70.1429	0.00158107	0.0182092	0.0292915
61	70.2857	0.00158961	0.0194232	0.0308287
62	70.8571	0.00164214	0.0197276	0.0312126
63	71.1429	0.00167111	0.0200324	0.0315965
64	71.2857	0.00169165	0.0203376	0.0319802
65	71.4286	0.00171406	0.0206431	0.0323637
66	71.8571	0.00176299	0.0209489	0.0327472
67	72	0.00177232	0.0215617	0.0335138
68	72.5714	0.00181261	0.0218686	0.033897
69	72.7143	0.00182146	0.0221758	0.0342801
70	72.8571	0.00183201	0.0224834	0.034663
71	73	0.00183833	0.0227913	0.0350459
72	73.1429	0.00184631	0.0230995	0.0354287
73	73.4286	0.00185782	0.023408	0.0358115
74	73.5714	0.00186121	0.024026	0.0365767
75	73.8571	0.00186035	0.0246452	0.0373417
76	74	0.001856	0.0252656	0.0381064
77	74.1429	0.001847	0.0258873	0.0388709
78	75.1429	0.00189432	0.0261985	0.0392531
79	75.2857	0.00190376	0.0265101	0.0396352
80	75.5714	0.0019438	0.027134	0.0403993
81	75.8571	0.00198239	0.0274464	0.0407813
82	76	0.00200007	0.027759	0.0411633
83	76.1429	0.00201273	0.0286986	0.042309
84	76.2857	0.00203226	0.0290124	0.0426909
85	77	0.00211195	0.0296407	0.0434545
86	77.1429	0.00212715	0.0299552	0.0438363
87	77.2857	0.00214318	0.0305851	0.0445998
88	77.7143	0.00218022	0.0309004	0.0449816
89	78	0.00222016	0.0315318	0.045745
90	78.1429	0.00224504	0.0318479	0.0461267
91	78.2857	0.00227607	0.0321642	0.0465084
92	78.5714	0.00234094	0.0324808	0.0468901
93	78.8571	0.00240505	0.0327976	0.0472718
94	79.2857	0.0025286	0.0337495	0.048417
95	79.4286	0.00257053	0.0340673	0.0487987
96	79.5714	0.00260627	0.0350221	0.0499439
97	79.7143	0.00264182	0.035979	0.0510891
98	80.1429	0.00271925	0.0362985	0.0514709
99	80.2857	0.00274715	0.036938	0.0522346
100	80.5714	0.00280673	0.0375785	0.0529983
101	80.7143	0.00283222	0.0382198	0.0537621
102	81.1429	0.00291299	0.0391835	0.054908
103	81.2857	0.00295005	0.0395052	0.05529
104	81.7143	0.0030492	0.0401491	0.0560542
105	81.8571	0.00307001	0.0404715	0.0564363
106	82.1429	0.00312315	0.0411167	0.0572006
107	82.4286	0.0031886	0.0417629	0.0579651
108	82.5714	0.00321452	0.0424099	0.0587298
109	82.7143	0.00324201	0.0430577	0.0594946
110	82.8571	0.00327081	0.0437063	0.0602595
111	83	0.0032978	0.0443558	0.0610247
112	83.1429	0.00332888	0.0453315	0.0621727
113	83.2857	0.003361	0.045983	0.0629383
114	83.4286	0.00339714	0.0466353	0.0637042
115	83.7143	0.00345963	0.0469618	0.0640871
116	83.8571	0.00348571	0.0476153	0.0648533
117	84	0.00351233	0.0482696	0.0656196
118	84.1429	0.00353636	0.048597	0.0660029
119	84.2857	0.00355456	0.0489247	0.0663862
120	84.5714	0.0036128	0.0495805	0.067153
121	84.8571	0.00367462	0.0499088	0.0675365
122	85	0.0037031	0.0502372	0.06792
123	85.1429	0.00372582	0.0512236	0.0690711
124	85.2857	0.00375496	0.0522117	0.0702227
125	85.7143	0.00386673	0.0528714	0.0709907
126	85.8571	0.00391351	0.0535319	0.071759
127	86	0.00395981	0.0541931	0.0725276
128	86.1429	0.00400229	0.054855	0.0732965
129	86.2857	0.00405924	0.0555178	0.0740656
130	86.5714	0.00416963	0.0558494	0.0744503
131	86.8571	0.00424673	0.0568454	0.0756047
132	87	0.0042787	0.057843	0.0767598
133	87.1429	0.00431883	0.058509	0.0775303
134	87.2857	0.00435407	0.0588423	0.0779156
135	87.5714	0.00441662	0.0598432	0.0790721
136	87.7143	0.00445301	0.0605114	0.0798435
137	87.8571	0.00449377	0.0611803	0.0806152
138	88	0.00454506	0.06185	0.0813873
139	88.1429	0.00459412	0.0625203	0.0821596
140	88.2857	0.00465664	0.0635271	0.0833188
141	88.5714	0.00477485	0.064872	0.0848655
142	88.8571	0.00490306	0.0655456	0.0856394
143	89	0.00497242	0.0662198	0.0864136
144	89.1429	0.00504827	0.0665572	0.0868008
145	89.2857	0.00511789	0.0679084	0.0883507
146	89.4286	0.00518757	0.0682466	0.0887383
147	89.7143	0.0053232	0.0689236	0.089514
148	89.8571	0.00537937	0.0692624	0.0899019
149	90	0.00544461	0.0696013	0.09029
150	90.1429	0.00551532	0.0709588	0.0918431
151	90.2857	0.00558779	0.0716386	0.0926202
152	90.4286	0.00566529	0.0730001	0.0941756
153	90.5714	0.00573534	0.0743645	0.0957325
154	90.7143	0.00579776	0.0750476	0.0965115
155	90.8571	0.00586496	0.0760737	0.0976808
156	91	0.00593676	0.0767585	0.0984608
157	91.1429	0.0060066	0.0784737	0.100413
158	91.2857	0.00609372	0.0795047	0.101585
159	91.4286	0.00617833	0.0798488	0.101976
160	91.8571	0.00642594	0.080193	0.102367
161	92	0.00649878	0.0822617	0.104715
162	92.2857	0.00667326	0.0829526	0.105499
163	92.4286	0.00676478	0.0836442	0.106283
164	92.5714	0.00685248	0.0846828	0.10746
165	92.7143	0.00694862	0.0857229	0.108638
166	92.8571	0.00704339	0.0874597	0.110604
167	93	0.00713996	0.0878076	0.110997
168	93.1429	0.0072447	0.0895494	0.112966
169	93.4286	0.00745109	0.0905964	0.114148
170	93.5714	0.00754315	0.0916449	0.115332
171	93.7143	0.0076458	0.0937464	0.117702
172	93.8571	0.00773647	0.0944482	0.118493
173	94	0.00781795	0.0958538	0.120076
174	94.1429	0.00790357	0.0962056	0.120472
175	94.2857	0.00798327	0.097262	0.121661
176	94.4286	0.00808291	0.0986728	0.123248
177	94.5714	0.00817608	0.099026	0.123645
178	94.7143	0.00827608	0.0993792	0.124043
179	94.8571	0.00837518	0.101502	0.126428
180	95	0.00846668	0.103276	0.128419
181	95.1429	0.00856045	0.103987	0.129217
182	95.2857	0.00866553	0.105054	0.130413
183	95.4286	0.00876196	0.105766	0.131212
184	95.5714	0.00885944	0.106479	0.132011
185	95.7143	0.00895133	0.107907	0.133611
186	95.8571	0.00903828	0.109337	0.135212
187	96	0.00912002	0.110053	0.136014
188	96.1429	0.00919344	0.112925	0.139225
189	96.2857	0.0092681	0.113644	0.140029
190	96.4286	0.00934467	0.115806	0.142444
191	96.5714	0.00941327	0.11689	0.143653
192	96.7143	0.00947053	0.117251	0.144056
193	96.8571	0.00951275	0.117974	0.144864
194	97	0.00954975	0.119423	0.146479
195	97.1429	0.00959724	0.122328	0.149717
196	97.2857	0.0096362	0.12342	0.150934
197	97.4286	0.00965899	0.124879	0.152557
198	97.5714	0.00969315	0.126706	0.15459
199	97.7143	0.00972765	0.127804	0.155811
200	97.8571	0.00977614	0.12927	0.157441
201	98	0.00982394	0.131474	0.159891
202	98.1429	0.00986881	0.132947	0.161526
203	98.2857	0.00992671	0.133316	0.161936
204	98.4286	0.00998491	0.134423	0.163164
205	98.5714	0.010049	0.136271	0.165215
206	98.7143	0.0101047	0.137011	0.166036
207	98.8571	0.0101654	0.137381	0.166447
208	99	0.0102184	0.139236	0.168503
209	99.1429	0.0102665	0.140351	0.169738
210	99.2857	0.0103143	0.143331	0.173038
211	99.4286	0.0103642	0.144451	0.174278
212	99.5714	0.0104263	0.147446	0.177591
213	99.7143	0.01048	0.148947	0.179251
214	99.8571	0.010511	0.150075	0.180498
215	100	0.0105497	0.152335	0.182995
216	100.143	0.0105931	0.154601	0.185497
217	100.286	0.0106208	0.155357	0.186333
218	100.429	0.0106646	0.156494	0.187587
219	100.571	0.0107099	0.156873	0.188005
220	100.714	0.0107636	0.158011	0.189261
221	100.857	0.0108209	0.158771	0.190099
222	101	0.0108926	0.159531	0.190938
223	101.143	0.0109716	0.160292	0.191777
224	101.286	0.01107	0.161816	0.193457
225	101.429	0.0111647	0.162961	0.194719
226	101.571	0.011272	0.164107	0.195982
227	101.714	0.0113786	0.164872	0.196825
228	101.857	0.0114739	0.166405	0.198513
229	102	0.0115718	0.16794	0.200203
230	102.143	0.0116786	0.169477	0.201895
231	102.429	0.0119379	0.172561	0.205288
232	102.571	0.0120731	0.174107	0.206988
233	102.714	0.0122199	0.177207	0.210396
234	102.857	0.0123641	0.177983	0.211249
235	103	0.0124901	0.179928	0.213386
236	103.143	0.01262	0.182268	0.215955
237	103.286	0.0127436	0.185005	0.21896
238	103.429	0.0128693	0.187358	0.221542
239	103.571	0.0129847	0.188144	0.222404
240	103.714	0.0130927	0.189324	0.223698
241	103.857	0.0131946	0.190506	0.224993
242	104	0.0132793	0.191294	0.225858
243	104.143	0.013364	0.193664	0.228456
244	104.286	0.0134494	0.195644	0.230625
245	104.429	0.0135333	0.198423	0.233669
246	104.571	0.0136109	0.200015	0.235412
247	104.857	0.0137844	0.20161	0.237158
248	105	0.0138637	0.203208	0.238907
249	105.143	0.0139433	0.203608	0.239345
250	105.286	0.0140272	0.207215	0.243291
251	105.429	0.0141058	0.209628	0.245929
252	105.571	0.0141937	0.212855	0.249457
253	105.714	0.0142911	0.214878	0.251667
254	105.857	0.0143848	0.218124	0.255214
255	106	0.0144906	0.221382	0.258771
256	106.143	0.0145804	0.223834	0.261446
257	106.286	0.014654	0.225881	0.263681
258	106.429	0.0147145	0.228345	0.266369
259	106.571	0.0147702	0.230403	0.268613
260	106.714	0.0148131	0.232053	0.270412
261	106.857	0.0148437	0.234947	0.273568
262	107	0.0148765	0.237851	0.276732
263	107.143	0.0149034	0.240764	0.279906
264	107.286	0.0149562	0.243269	0.282633
265	107.429	0.0150081	0.24578	0.285367
266	107.571	0.0150624	0.248718	0.288566
267	107.714	0.0151135	0.250823	0.290857
268	108	0.0152038	0.252511	0.292693
269	108.143	0.0152647	0.253778	0.294072
270	108.286	0.0153252	0.257167	0.297757
271	108.429	0.0154012	0.258441	0.299143
272	108.571	0.0155095	0.259291	0.300067
273	108.714	0.0156026	0.261421	0.302382
274	108.857	0.015692	0.262701	0.303774
275	109	0.015765	0.26441	0.305631
276	109.143	0.0158387	0.26698	0.308424
277	109.286	0.0159186	0.267409	0.30889
278	109.429	0.0160134	0.269127	0.310757
279	109.571	0.0161217	0.27128	0.313095
280	109.714	0.0162244	0.272142	0.314031
281	109.857	0.0163319	0.274301	0.316376
282	110	0.0164365	0.275599	0.317786
283	110.143	0.0165424	0.277333	0.319668
284	110.286	0.0166383	0.279504	0.322025
285	110.429	0.0167526	0.282989	0.325807
286	110.571	0.0168619	0.287364	0.330554
287	110.714	0.0169781	0.28956	0.332935
288	110.857	0.0170946	0.293966	0.337713
289	111	0.0172312	0.295292	0.33915
290	111.143	0.0173749	0.29662	0.34059
291	111.286	0.0175186	0.297506	0.341551
292	111.429	0.0176501	0.299726	0.343956
293	111.571	0.0178081	0.30106	0.345402
294	111.714	0.0179665	0.302842	0.347333
295	111.857	0.0181214	0.305521	0.350236
296	112	0.0182753	0.307312	0.352176
297	112.143	0.0184459	0.312704	0.358016
298	112.286	0.0186288	0.316769	0.362417
299	112.429	0.0188248	0.318128	0.363888
300	112.571	0.0190158	0.320397	0.366344
301	112.714	0.0192013	0.321307	0.367328
302	112.857	0.0193788	0.323584	0.369793
303	113	0.0195425	0.328154	0.374738
304	113.143	0.0197026	0.329989	0.376723
305	113.286	0.0198774	0.333208	0.380205
306	113.429	0.0200627	0.338753	0.386201
307	113.571	0.0202305	0.340608	0.388207
308	113.714	0.0203903	0.343399	0.391223
309	113.857	0.020544	0.344797	0.392735
310	114	0.0207023	0.348536	0.396776
311	114.143	0.0208683	0.351349	0.399816
312	114.286	0.021054	0.355586	0.404394
313	114.429	0.0212208	0.358895	0.407968
314	114.571	0.0213752	0.361265	0.410528
315	114.714	0.0215349	0.366501	0.416182
316	114.857	0.0216785	0.369369	0.419279
317	115	0.021822	0.372727	0.422904
318	115.143	0.0219667	0.376096	0.426541
319	115.286	0.0220969	0.379478	0.430191
320	115.429	0.0222164	0.381415	0.432282
321	115.571	0.0223416	0.383843	0.434901
322	115.714	0.0224906	0.386765	0.438054
323	115.857	0.0226292	0.390674	0.442272
324	116	0.0227774	0.393126	0.444916
325	116.143	0.0229029	0.395584	0.447568
326	116.286	0.0230152	0.397062	0.449162
327	116.429	0.0230905	0.402501	0.455027
328	116.571	0.023175	0.405481	0.45824
329	116.714	0.0232455	0.40847	0.461463
330	116.857	0.0232858	0.410469	0.463617
331	117	0.0233092	0.414478	0.467938
332	117.143	0.0233228	0.417999	0.471734
333	117.286	0.0233589	0.422041	0.476089
334	117.429	0.023411	0.424068	0.478274
335	117.571	0.0234649	0.425591	0.479915
336	117.714	0.0235231	0.427625	0.482107
337	117.857	0.0235728	0.431196	0.485954
338	118	0.0236411	0.434268	0.489263
339	118.143	0.023717	0.439925	0.495357
340	118.286	0.0238023	0.443025	0.498696
341	118.429	0.0238931	0.445098	0.500928
342	118.571	0.0240051	0.448735	0.504845
343	118.714	0.024111	0.451342	0.507652
344	118.857	0.0242291	0.456052	0.512724
345	119	0.0243359	0.460786	0.51782
346	119.143	0.0244469	0.466073	0.523511
347	119.286	0.0245431	0.469259	0.526941
348	119.429	0.0246589	0.471923	0.529808
349	119.571	0.0248019	0.4762	0.534411
350	119.714	0.0249418	0.479421	0.537877
351	119.857	0.0251094	0.483192	0.541935
352	120	0.0252729	0.488063	0.547176
353	120.143	0.0254528	0.490779	0.550099
354	120.286	0.0256327	0.493504	0.55303
355	120.429	0.0258125	0.496783	0.556558
356	120.571	0.0259683	0.501174	0.561281
357	120.714	0.026121	0.503928	0.564244
358	120.857	0.0262915	0.50669	0.567215
359	121	0.0264545	0.508906	0.569598
360	121.143	0.0266198	0.512239	0.573182
361	121.286	0.0267644	0.513352	0.57438
362	121.429	0.0268794	0.518379	0.579787
363	121.571	0.0269834	0.521745	0.583407
364	121.714	0.0271065	0.52287	0.584616
365	121.857	0.027237	0.52456	0.586433
366	122	0.0273654	0.527948	0.590076
367	122.143	0.0275211	0.531348	0.593732
368	122.286	0.0276642	0.53533	0.598013
369	122.429	0.0278409	0.540474	0.603544
370	122.571	0.0280088	0.54507	0.608485
371	122.714	0.0281513	0.549688	0.61345
372	122.857	0.0282665	0.556074	0.620315
373	123	0.02841	0.558991	0.62345
374	123.143	0.0285708	0.564852	0.62975
375	123.286	0.0287656	0.568976	0.634182
376	123.429	0.0289411	0.572524	0.637997
377	123.571	0.0291005	0.576681	0.642465
378	123.714	0.0292942	0.582053	0.648238
379	123.857	0.0294753	0.586251	0.65275
380	124	0.0296936	0.589865	0.656633
381	124.143	0.0299302	0.592281	0.65923
382	124.286	0.0302029	0.597133	0.664443
383	124.429	0.0304735	0.603843	0.671655
384	124.571	0.0307435	0.608138	0.67627
385	124.714	0.0310271	0.61307	0.68157
386	124.857	0.0313015	0.616786	0.685563
387	125	0.0315847	0.622387	0.691581
388	125.143	0.0318799	0.626139	0.695612
389	125.286	0.0321939	0.629905	0.69966
390	125.429	0.0324931	0.632425	0.702367
391	125.571	0.0327954	0.63685	0.707121
392	125.714	0.0330704	0.643206	0.713951
393	125.857	0.0333374	0.64576	0.716696
394	126	0.0335963	0.650889	0.722207
395	126.143	0.0338553	0.653464	0.724973
396	126.286	0.0341236	0.656046	0.727747
397	126.429	0.0344015	0.656693	0.728442
398	126.571	0.034702	0.663182	0.735414
399	126.714	0.0349751	0.668405	0.741026
400	126.857	0.035236	0.673656	0.746669
401	127	0.0354672	0.680261	0.753765
402	127.143	0.0356765	0.682915	0.756617
403	127.286	0.0358639	0.690253	0.764502
404	127.429	0.0360491	0.694952	0.769551
405	127.571	0.0362351	0.698322	0.773172
406	127.714	0.036439	0.701027	0.776079
407	127.857	0.036639	0.708504	0.784114
408	128	0.0368657	0.715353	0.791473
409	128.143	0.0370659	0.721558	0.798141
410	128.286	0.0372736	0.724329	0.801118
411	128.429	0.0374735	0.7285	0.805601
412	128.571	0.0376604	0.736896	0.814624
413	128.714	0.0378774	0.741122	0.819165
414	128.857	0.0380816	0.748917	0.827544
415	129	0.0382858	0.754626	0.83368
416	129.143	0.0385001	0.76181	0.841402
417	129.286	0.0386977	0.766871	0.846841
418	129.429	0.038892	0.772688	0.853094
419	129.571	0.0390999	0.778539	0.859384
420	129.714	0.0393162	0.782951	0.864127
421	129.857	0.0395223	0.788865	0.870485
422	130	0.0396997	0.79407	0.876081
423	130.143	0.0398734	0.802306	0.884936
424	130.286	0.0401001	0.806828	0.889798
425	130.429	0.0402809	0.81289	0.896317
426	130.571	0.0404214	0.814412	0.897953
427	130.714	0.0405302	0.819756	0.9037
428	130.857	0.0406666	0.82513	0.909479
429	131	0.040755	0.832083	0.916957
430	131.143	0.0408353	0.839086	0.92449
431	131.286	0.0409013	0.848504	0.93462
432	131.429	0.0409274	0.855628	0.942284
433	131.571	0.0408958	0.858811	0.945708
434	131.714	0.0408755	0.866011	0.953455
435	131.857	0.0408728	0.870841	0.958652
436	132	0.0408964	0.874884	0.963003
437	132.143	0.0409147	0.878945	0.967372
438	132.286	0.0409368	0.884658	0.973521
439	132.429	0.041004	0.889582	0.97882
440	132.571	0.041075	0.897015	0.986821
441	132.714	0.0411106	0.902002	0.992189
442	132.857	0.041123	0.908692	0.999391
443	133	0.0411454	0.912897	1.00392
444	133.143	0.0412372	0.917966	1.00938
445	133.286	0.0413739	0.923063	1.01486
446	133.429	0.041487	0.928186	1.02038
447	133.571	0.0415887	0.93765	1.03057
448	133.714	0.0417167	0.941114	1.0343
449	133.857	0.041844	0.947207	1.04087
450	134	0.0419639	0.955096	1.04937
451	134.143	0.0421265	0.961277	1.05603
452	134.286	0.0422765	0.966607	1.06177
453	134.429	0.0424154	0.971966	1.06754
454	134.571	0.0425502	0.979158	1.07529
455	134.714	0.0426814	0.98368	1.08017
456	134.857	0.0428065	0.987313	1.08408
457	135	0.0429088	0.991873	1.089
458	135.143	0.0430026	1.00476	1.10289
459	135.286	0.0431155	1.00661	1.10489
460	135.429	0.0432252	1.01033	1.1089
461	135.571	0.043335	1.01313	1.11192
462	135.714	0.0433941	1.02063	1.12001
463	135.857	0.0434467	1.02346	1.12306
464	136	0.0434829	1.0282	1.12817
465	136.143	0.0435068	1.03486	1.13536
466	136.286	0.043583	1.03869	1.13949
467	136.429	0.0436483	1.04254	1.14364
468	136.571	0.0437053	1.04833	1.1499
469	136.714	0.0437945	1.05612	1.15829
470	136.857	0.0439403	1.06495	1.16783
471	137	0.0440447	1.0689	1.17209
472	137.143	0.0441893	1.07784	1.18175
473	137.286	0.0443623	1.08688	1.1915
474	137.429	0.0445328	1.09396	1.19915
475	137.571	0.0447166	1.09803	1.20355
476	137.714	0.0449131	1.10417	1.21018
477	137.857	0.0451471	1.10931	1.21574
478	138	0.0454335	1.12177	1.2292
479	138.143	0.0457024	1.13228	1.24056
480	138.286	0.0459615	1.13863	1.24743
481	138.429	0.0461871	1.14503	1.25435
482	138.571	0.0463798	1.15148	1.26132
483	138.714	0.0466883	1.15905	1.26951
484	138.857	0.0469974	1.16231	1.27304
485	139	0.047268	1.17327	1.28489
486	139.143	0.047592	1.17658	1.28848
487	139.286	0.0479669	1.18212	1.29448
488	139.429	0.0483208	1.1877	1.30051
489	139.571	0.0486543	1.1933	1.30658
490	139.714	0.0489711	1.20007	1.31391
491	139.857	0.049274	1.20348	1.3176
492	140	0.0495678	1.20918	1.32377
493	140.143	0.0498339	1.21491	1.32998
494	140.286	0.0502811	1.22184	1.33748
495	140.429	0.0506752	1.22764	1.34378
496	140.571	0.0510323	1.23232	1.34884
497	140.714	0.0513574	1.23819	1.3552
498	140.857	0.0517064	1.24291	1.36032
499	141	0.0520654	1.24647	1.36418
500	141.143	0.0524363	1.25722	1.37583
501	141.286	0.0528217	1.25842	1.37714
502	141.429	0.0531816	1.26203	1.38106
503	141.571	0.0535008	1.27418	1.39423
504	141.714	0.0537968	1.28524	1.40624
505	141.857	0.0540729	1.28772	1.40892
506	142	0.0543542	1.30019	1.42246
507	142.143	0.0545978	1.31155	1.4348
508	142.286	0.0548333	1.31793	1.44172
509	142.429	0.0550627	1.32692	1.45149
510	142.571	0.0552544	1.33339	1.45852
511	142.714	0.0553975	1.34515	1.47131
512	142.857	0.0555416	1.35706	1.48425
513	143	0.0556932	1.36373	1.49151
514	143.143	0.0559182	1.37046	1.49883
515	143.286	0.0562004	1.37451	1.50324
516	143.429	0.056455	1.37859	1.50767
517	143.571	0.056699	1.39505	1.5256
518	143.714	0.0569822	1.40479	1.5362
519	143.857	0.0572318	1.40759	1.53925
520	144	0.0574433	1.41887	1.55154
521	144.143	0.0577191	1.43172	1.56554
522	144.286	0.0579572	1.43749	1.57182
523	144.429	0.0581603	1.44329	1.57815
524	144.571	0.0583287	1.44766	1.58292
525	144.714	0.0584978	1.45499	1.59091
526	144.857	0.0587657	1.46386	1.60059
527	145	0.0589237	1.46982	1.60709
528	145.143	0.0591002	1.49097	1.63019
529	145.286	0.059277	1.4971	1.63688
530	145.429	0.0594648	1.50327	1.64362
531	145.571	0.0596167	1.51103	1.6521
532	145.714	0.0597226	1.52043	1.66238
533	145.857	0.0597747	1.53311	1.67624
534	146	0.0599142	1.54434	1.68852
535	146.143	0.0601502	1.55407	1.69917
536	146.286	0.0604881	1.56225	1.70813
537	146.429	0.0607417	1.56885	1.71535
538	146.571	0.0609521	1.57549	1.72263
539	146.714	0.0611552	1.5805	1.72812
540	146.857	0.0613842	1.58722	1.73548
541	147	0.0615627	1.59399	1.7429
542	147.143	0.0617593	1.5991	1.7485
543	147.286	0.0619659	1.60424	1.75413
544	147.429	0.0621813	1.60767	1.7579
545	147.571	0.0623861	1.61285	1.76358
546	147.714	0.0625583	1.62155	1.77312
547	147.857	0.0627245	1.63209	1.78468
548	148	0.062888	1.64274	1.79638
549	148.143	0.0630916	1.65351	1.80821
550	148.286	0.0633358	1.65894	1.81418
551	148.429	0.06346	1.66623	1.82219
552	148.571	0.0635106	1.67912	1.83636
553	148.714	0.0636457	1.68283	1.84044
554	148.857	0.0637838	1.69031	1.84866
555	149	0.0639095	1.70162	1.86111
556	149.143	0.0641228	1.70924	1.86949
557	149.286	0.0643907	1.71499	1.87583
558	149.429	0.0645776	1.72078	1.8822
559	149.571	0.0647578	1.7305	1.89291
560	149.714	0.0649182	1.75024	1.91467
561	150	0.0651493	1.76228	1.92795
562	150.143	0.0653607	1.77243	1.93915
563	150.286	0.0657304	1.78268	1.95048
564	150.429	0.0660989	1.78889	1.95733
565	150.571	0.0663867	1.79513	1.96423
566	150.714	0.0667432	1.79932	1.96886
567	150.857	0.0670742	1.82052	1.9923
568	151	0.0674106	1.8444	2.01872
569	151.143	0.0677691	1.86214	2.03837
570	151.286	0.0682213	1.86887	2.04584
571	151.429	0.0686685	1.87793	2.05588
572	151.571	0.0691545	1.88249	2.06094
573	151.714	0.0696208	1.89167	2.07113
574	151.857	0.0701122	1.90094	2.08142
575	152	0.0705233	1.90795	2.0892
576	152.143	0.0710377	1.91502	2.09705
577	152.286	0.0715785	1.92691	2.11026
578	152.429	0.0720507	1.93411	2.11827
579	152.571	0.072439	1.94137	2.12634
580	152.714	0.0727586	1.94623	2.13175
581	152.857	0.0731386	1.95113	2.1372
582	153	0.0736299	1.96596	2.1537
583	153.143	0.0742353	1.98101	2.17048
584	153.429	0.0751973	1.98609	2.17613
585	153.571	0.0756284	1.99631	2.18753
586	153.714	0.07613	2.00405	2.19616
587	153.857	0.0766924	2.01709	2.21071
588	154	0.0771658	2.03297	2.22845
589	154.143	0.0775497	2.0437	2.24045
590	154.286	0.0779606	2.0464	2.24347
591	154.429	0.0783064	2.05729	2.25564
592	154.571	0.07874	2.0683	2.26796
593	154.714	0.0791418	2.07107	2.27106
594	154.857	0.0796042	2.08505	2.28671
595	155	0.0799505	2.10496	2.30904
596	155.143	0.0803292	2.11944	2.32528
597	155.286	0.0807652	2.13118	2.33846
598	155.429	0.0811775	2.13414	2.34178
599	155.571	0.0816141	2.15208	2.36194
600	155.714	0.0819899	2.15813	2.36875
601	155.857	0.0823292	2.16422	2.3756
602	156	0.0827432	2.17344	2.38597
603	156.143	0.0832162	2.19212	2.40702
604	156.286	0.0837415	2.20161	2.41771
605	156.429	0.0841767	2.21762	2.43577
606	156.571	0.0846338	2.22735	2.44676
607	156.714	0.0850264	2.2438	2.46534
608	156.857	0.0854429	2.24713	2.46909
609	157	0.0857904	2.27071	2.49578
610	157.143	0.0861444	2.28792	2.51527
611	157.286	0.0864572	2.29489	2.52317
612	157.429	0.0867244	2.30191	2.53113
613	157.571	0.0869053	2.30899	2.53915
614	157.714	0.0870501	2.3269	2.55948
615	157.857	0.0871372	2.34883	2.58441
616	158	0.0871663	2.37128	2.60997
617	158.286	0.087431	2.37888	2.61862
618	158.429	0.0875863	2.3904	2.63175
619	158.571	0.0876848	2.40597	2.64951
620	158.714	0.087719	2.4298	2.67674
621	158.857	0.0876675	2.43383	2.68135
622	159.143	0.0875396	2.45012	2.69999
623	159.286	0.0875022	2.45837	2.70944
624	159.429	0.0873377	2.48356	2.7383
625	159.571	0.0871207	2.4921	2.74811
626	159.714	0.0871474	2.50072	2.75801
627	159.857	0.0871041	2.50941	2.768
628	160	0.0871546	2.52261	2.78317
629	160.143	0.0871681	2.54049	2.80375
630	160.286	0.0873512	2.54955	2.81419
631	160.429	0.0874879	2.56794	2.8354
632	160.571	0.0875639	2.57727	2.84617
633	160.714	0.0877163	2.59143	2.86254
634	160.857	0.0878386	2.60099	2.87359
635	161	0.0880689	2.60581	2.87917
636	161.143	0.0882258	2.61551	2.8904
637	161.286	0.0884687	2.6204	2.89606
638	161.429	0.0887159	2.63522	2.91324
639	161.571	0.0891774	2.64522	2.92485
640	161.714	0.0894956	2.66043	2.94251
641	161.857	0.0897352	2.66555	2.94846
642	162	0.0898546	2.68109	2.96653
643	162.143	0.0900406	2.69159	2.97876
644	162.286	0.0903947	2.69688	2.98492
645	162.429	0.090746	2.7022	2.99113
646	162.571	0.0910139	2.71294	3.00364
647	162.714	0.0913642	2.72379	3.01631
648	162.857	0.0917295	2.73477	3.02914
649	163	0.0921503	2.74587	3.04212
650	163.143	0.0925504	2.76847	3.06858
651	163.286	0.0927273	2.78578	3.08888
652	163.429	0.0929231	2.7975	3.10263
653	163.571	0.0932637	2.80341	3.10958
654	163.714	0.0936081	2.80936	3.11657
655	163.857	0.0941273	2.81534	3.12361
656	164	0.0945484	2.82743	3.13783
657	164.143	0.0947395	2.83966	3.15225
658	164.286	0.0948522	2.84584	3.15953
659	164.429	0.0949097	2.85206	3.16687
660	164.571	0.0949754	2.89024	3.212
661	164.714	0.0950919	2.90331	3.22748
662	164.857	0.0955628	2.92326	3.25115
663	165.143	0.0967247	2.95052	3.28356
664	165.286	0.0977125	2.95746	3.29182
665	165.429	0.0986493	2.97149	3.30854
666	165.571	0.0999801	2.98573	3.32554
667	165.714	0.101139	3.00018	3.34281
668	165.857	0.102295	3.02977	3.37823
669	166	0.103284	3.03731	3.38728
670	166.143	0.104442	3.05257	3.40561
671	166.286	0.105689	3.06808	3.42426
672	166.429	0.106982	3.09988	3.46259
673	166.857	0.110928	3.108	3.4724
674	167	0.112103	3.11618	3.48229
675	167.143	0.113292	3.14118	3.51256
676	167.286	0.1143	3.15821	3.53323
677	167.429	0.115079	3.16684	3.54371
678	167.571	0.115783	3.19322	3.57582
679	167.714	0.116309	3.20218	3.58675
680	167.857	0.11697	3.21122	3.59779
681	168.286	0.120945	3.22957	3.62022
682	168.429	0.122549	3.25777	3.65478
683	168.571	0.124341	3.26736	3.66656
684	168.714	0.12587	3.28684	3.69051
685	168.857	0.127339	3.29673	3.7027
686	169.286	0.130951	3.30672	3.71502
687	169.571	0.132563	3.32703	3.74012
688	169.714	0.133491	3.37979	3.80558
689	170	0.135498	3.44724	3.88988
690	170.143	0.136226	3.47083	3.91954
691	170.286	0.137366	3.48285	3.93468
692	170.429	0.138242	3.53254	3.99751
693	170.714	0.139922	3.54538	4.01382
694	171	0.142531	3.58498	4.06428
695	171.143	0.144109	3.61234	4.0993
696	171.286	0.14548	3.64052	4.13551
697	171.429	0.146952	3.66956	4.17298
698	171.714	0.149451	3.68443	4.19223
699	171.857	0.150183	3.69954	4.21182
700	172	0.15096	3.71489	4.23178
701	172.429	0.152072	3.7305	4.25212
702	172.714	0.15223	3.76252	4.29399
703	172.857	0.152179	3.84772	4.4064
704	173	0.151878	3.86573	4.43036
705	173.143	0.151244	3.88409	4.45487
706	173.286	0.150277	3.92195	4.50562
707	173.429	0.149843	3.9614	4.55887
708	173.714	0.149296	3.98178	4.5865
709	174	0.148306	4.00261	4.61486
710	174.143	0.147526	4.02392	4.64399
711	174.571	0.146623	4.04573	4.67391
712	174.714	0.146374	4.06806	4.70468
713	174.857	0.146243	4.09094	4.73634
714	175.143	0.145498	4.13849	4.80257
715	175.571	0.147612	4.18861	4.87307
716	175.714	0.14829	4.24161	4.94842
717	176	0.14875	4.29785	5.02931
718	176.286	0.149938	4.32732	5.0721
719	176.857	0.150482	4.35777	5.11661
720	177.571	0.145536	4.38926	5.16299
721	178.286	0.140457	4.45571	5.262
722	178.429	0.140144	4.49084	5.31501
723	178.857	0.138658	4.52738	5.37067
724	179.143	0.136573	4.56546	5.42924
725	179.286	0.135388	4.64678	5.55641
726	179.429	0.133902	4.69037	5.62581
727	180.143	0.127665	4.78443	5.7788
728	180.429	0.124557	4.83544	5.86374
729	181	0.122794	4.88955	5.95548
730	182.857	0.120756	4.94716	6.05514
731	183	0.118917	5.00877	6.16416
732	184.429	0.106148	5.07499	6.28442
733	185.429	0.0987078	5.14661	6.41837
734	185.857	0.0961866	5.31027	6.74216
735	188.143	0.100016	5.40531	6.94366
736	191	0.123456	5.51212	7.18464
737	191.429	0.129838	5.63408	7.483
738	194	0.125524	5.77624	7.87169
739	194.143	0.123751	5.94635	8.42118
740	199.429	0.075	6.15546	9.32533
741	208	0.15	6.39772	11.497
