# Supplementary material for: Unsupervised learning of aging principles from longitudinal data
Source: Nat Commun. 2022 Nov 1;13:6529. doi: 10.1038/s41467-022-34051-9 (PMC9626636; doi:10.1038/s41467-022-34051-9)
Supplement: Supplementary file 10 — Source Data [file 41467_2022_34051_MOESM10_ESM.zip › source_data/fig5a_dfi_pfi.xlsx]

## Sheet: MA0071_F
	x	y
75	-2.192	0.092
76	0.243	0.211
77	-1.206	0.053
78	-0.865	0.145
79	-1.272	0.118
80	-2.107	0.039
81	-1.336	0.066
82	-2.03	0.039
83	0.242	0.145
84	-1.088	0.053
85	-0.901	0.079
86	-1.394	0.079
87	-2.026	0.053
88	-1.191	0.145
89	-1.5	0.105
90	-0.904	0.039
91	-1.184	0.118
92	-1.215	0.125
93	-1.257	0.145
94	0.232	0.158
95	2.471	0.329
96	1.036	0.263
97	0.572	0.263
98	0.244	0.224
99	0.424	0.289
100	0.626	0.276
101	0.706	0.289
102	1.561	0.263
103	1.082	0.329
104	0.748	0.224
105	0.89	0.237
106	0.345	0.197
107	-1.622	0.092
108	0.778	0.263
109	-1.467	0.092
110	1.288	0.25
112	-2.456	0.224
113	0.714	0.171
114	-1.816	0.211
115	-1.41	0.211
116	-1.702	0.092
117	-1.181	0.355
118	2.4	0.342
119	-0.787	0.158
120	-0.887	0.25
121	1.208	0.316
122	-1.067	0.211
123	-1.752	0.132
124	3.829	0.447
125	-1.037	0.184
126	0.881	0.25
127	-1.041	0.355
128	-0.465	0.184
129	1.913	0.211
130	-0.817	0.184
131	2.243	0.408
132	0.206	0.184
133	2.583	0.316
134	0.701	0.171
135	-0.958	0.079
136	2.052	0.329
137	4.513	0.434
139	2.006	0.368
140	1.176	0.25
141	1.481	0.355
142	4.441	0.434
143	1.125	0.197
144	3.704	0.329
145	1.714	0.224
146	2.17	0.355
147	1.615	0.25
148	2.619	0.434
149	1.325	0.237
150	2.041	0.368
151	1.776	0.303
152	0.933	0.263
153	3.527	0.342
154	2.766	0.526
155	1.67	0.289
156	3.598	0.5
157	1.834	0.303
158	3.144	0.368
160	1.028	0.316
161	1.888	0.329
162	2.954	0.395
163	1.599	0.263
164	0.803	0.276
165	1.942	0.289
166	2.567	0.329
168	1.553	0.303
169	2.766	0.408
170	2.252	0.316
171	2.518	0.316
172	3.014	0.289
173	0.831	0.355
174	4.902	0.368
175	-0.12	0.25
176	3.389	0.461
177	-1.136	0.158
178	1.491	0.329
179	4.187	0.461
180	-2.611	0.25
181	3.525	0.513
182	2.179	0.316
183	3.094	0.447
184	2.321	0.408
185	1.504	0.368
186	-0.764	0.158
187	0.826	0.447
189	1.168	0.355
190	-0.272	0.132
191	0.53	0.407
192	0.008	0.426
193	3.467	0.528
194	2.232	0.333
196	2.295	0.38
197	2.777	0.333

## Sheet: MA0071_M
	x	y
0	1.289	0.029
1	0.885	0.103
2	3.355	0.206
3	-0.048	0.074
4	0.699	0.118
5	1.98	0.074
6	1.019	0.088
7	1.592	0.176
8	1.866	0.044
9	0.67	0.235
10	1.299	0.044
11	-0.697	0.118
12	2.075	0.103
13	-1.213	0.147
14	-1.401	0.176
15	1.899	0.074
16	0.253	0.044
17	0.104	0.029
18	-1.047	0.088
19	1.355	0.029
20	3.305	0.309
21	0.294	0.103
22	1.177	0.191
23	2.036	0.103
24	1.439	0.132
25	1.644	0.221
26	2.578	0.162
27	2.792	0.162
28	-0.791	0.191
29	2.543	0.191
30	4.072	0.088
31	-0.777	0.132
32	2.29	0.147
33	2.719	0.191
34	-1.101	0.147
35	2.13	0.206
36	3.391	0.206
37	0.631	0.059
38	2.459	0.309
39	3.221	0.191
40	2.285	0.176
41	1.44	0.103
42	3.094	0.162
43	3.02	0.132
45	3.263	0.103
46	4.382	0.309
47	1.191	0.103
48	1.836	0.103
49	-0.398	0.132
50	1.295	0.118
51	1.609	0.118
52	2.08	0.147
53	2.923	0.191
54	6.333	0.382
55	2.059	0.132
56	4.599	0.382
57	2.742	0.191
58	4.28	0.382
59	1.517	0.147
60	4.902	0.353
61	5.39	0.456
62	3.099	0.25
63	2.759	0.206
64	4.587	0.338
65	5.089	0.382
66	4.312	0.397
67	4.088	0.382
68	4.036	0.265
69	3.846	0.647
70	2.548	0.191
71	4.526	0.632
72	5.971	0.544
73	3.31	0.426

## Sheet: MA0072_M
	x	y
198	2.589	0.297
199	1.364	0.281
200	-1.084	0.281
201	2.343	0.281
202	1.471	0.25
203	5.902	0.484
204	5.48	0.484
205	3.883	0.344
206	-0.994	0.297
207	0.33	0.281
208	1.814	0.438
209	2.371	0.406
210	3.23	0.453
211	-0.045	0.188
212	1.595	0.219
213	3.348	0.391
214	4.068	0.297
215	4.166	0.453
216	1.664	0.234
217	2.468	0.203
218	3.422	0.312
219	3.598	0.312
220	3.749	0.406
221	3.62	0.328
222	5.243	0.406
223	4.567	0.359
224	6.068	0.422
225	6.45	0.438
226	1.295	0.234
227	3.333	0.312
228	4.117	0.375
229	4.249	0.5
230	0.016	0.219
231	1.013	0.219
232	0.392	0.219
233	1.747	0.297
234	0.521	0.328
235	4.094	0.391
236	2.661	0.422
237	1.599	0.312
238	2.252	0.312
239	3.089	0.328
240	3.995	0.391
241	-0.91	0.25
242	2.254	0.219
243	1.529	0.344
244	1.405	0.297
245	1.398	0.328
246	1.647	0.344
247	2.915	0.359
248	4.947	0.547
249	4.274	0.297
250	3.07	0.234
251	4.29	0.406
252	5.132	0.547
253	5.089	0.422
254	1.04	0.234
255	1.569	0.25
256	0.534	0.297
257	2.222	0.406
258	3.936	0.328
259	6.766	0.406
261	6.475	0.516
262	0.651	0.25
263	2.059	0.312
264	2.44	0.219
265	1.697	0.281
266	0.823	0.312
267	1.648	0.203
268	1.054	0.297
269	0.39	0.234
270	1.099	0.156
271	3.371	0.266
272	1.193	0.281
273	1.125	0.328
274	1.474	0.328
275	1.244	0.266
276	0.081	0.344
277	2.456	0.391
278	2.639	0.422
279	2.185	0.391
280	2.29	0.234
281	3.248	0.25
282	4.007	0.312
283	3.517	0.438
284	2.176	0.422
285	5.647	0.484
286	-0.061	0.391
287	0.037	0.297
288	2.29	0.359
289	1.534	0.469
290	2.449	0.344

## Sheet: lin_fit
	x	y
0	-2.61099	0.0888725
1	-1.5691	0.132293
2	-0.527214	0.175713
3	0.514673	0.219133
4	1.55656	0.262553
5	2.59845	0.305973
6	3.64034	0.349393
7	4.68222	0.392813
8	5.72411	0.436233
9	6.766	0.479653
