# Supplementary material for: Unsupervised learning of aging principles from longitudinal data
Source: Nat Commun. 2022 Nov 1;13:6529. doi: 10.1038/s41467-022-34051-9 (PMC9626636; doi:10.1038/s41467-022-34051-9)
Supplement: Supplementary file 10 — Source Data [file 41467_2022_34051_MOESM10_ESM.zip › source_data/fig5b_dfi_volcano.xlsx]

## Sheet: Sheet1
	feature	cor	pval
3	bw	0.367616	3.41819e-10
4	crp	0.374948	2.85545e-10
5	dia	0.147796	0.0154554
6	eo %	-0.282659	2.46765e-06
7	eo (k/ul)	-0.297817	8.29559e-07
8	flow	0.0573624	0.349559
9	glu	-0.110103	0.06829
10	gr %	0.302541	7.70171e-07
11	gr (k/ul)	0.0676755	0.292385
12	gs	0.0996726	0.102847
13	hb (g/dl)	-0.80257	1.6094e-62
14	hct %	-0.799624	4.45146e-59
15	hr	0.0972236	0.118572
16	ins	0.154314	0.0271625
17	kc	0.26763	1.79572e-05
18	ly %	-0.392769	7.15614e-11
19	ly (k/ul)	-0.228919	0.000147897
20	mch (pg)	0.329314	8.21032e-08
21	mchc (g/dl)	0.200064	0.00281209
22	mcv(fl)	0.242281	6.53765e-05
23	mean	0.119609	0.0504696
24	mo %	0.204796	0.0012377
25	mo (k/ul)	0.0892275	0.170965
26	mpv (fl)	-0.247917	6.07097e-05
27	ne %	0.359133	1.86447e-09
28	ne (k/ul)	0.127941	0.0458846
30	plt (k/ul)	0.485871	1.63797e-16
31	rbc (m/ul)	-0.911639	6.05797e-104
32	rdw %	-0.485772	2.82446e-17
35	sys	0.0688232	0.262444
36	tg	0.0662045	0.277471
37	volume	-0.0336555	0.586169
38	wbc (k/ul)	-0.0893184	0.150169
