# Supplementary material for: Unsupervised learning of aging principles from longitudinal data
Source: Nat Commun. 2022 Nov 1;13:6529. doi: 10.1038/s41467-022-34051-9 (PMC9626636; doi:10.1038/s41467-022-34051-9)
Supplement: Supplementary file 10 — Source Data [file 41467_2022_34051_MOESM10_ESM.zip › source_data/fig6a_senescent_age.xlsx]

## Sheet: Sheet1
	age	Tot_ave_bk_fr
0	106	7.205
1	106	6.691
2	103	6.473
3	68	5.974
4	66	6.584
5	66	6.47
6	64	6.434
7	64	6.615
8	64	6.73
9	61	6.53
10	61	6.785
11	59	6.614
12	58	6.21
13	58	6.377
14	58	6.573
15	52	6.421
16	52	6.293
17	52	6.378
18	52	6.417
19	52	6.357
20	52	6.293
21	44	6.536
22	44	6.121

## Sheet: lin_fit
	0	1
0	44	6.33433
1	50.8889	6.38625
2	57.7778	6.43817
3	64.6667	6.49008
4	71.5556	6.542
5	78.4444	6.59392
6	85.3333	6.64584
7	92.2222	6.69775
8	99.1111	6.74967
9	106	6.80159

## Sheet: data
	age	Tot_ave_bk_fr
0	106	7.205
1	106	6.691
2	103	6.473
3	68	5.974
4	66	6.584
5	66	6.47
6	64	6.434
7	64	6.615
8	64	6.73
9	61	6.53
10	61	6.785
11	59	6.614
12	58	6.21
13	58	6.377
14	58	6.573
15	52	6.421
16	52	6.293
17	52	6.378
18	52	6.417
19	52	6.357
20	52	6.293
21	44	6.536
22	44	6.121
