# Supplementary material for: Unsupervised learning of aging principles from longitudinal data
Source: Nat Commun. 2022 Nov 1;13:6529. doi: 10.1038/s41467-022-34051-9 (PMC9626636; doi:10.1038/s41467-022-34051-9)
Supplement: Supplementary file 10 — Source Data [file 41467_2022_34051_MOESM10_ESM.zip › source_data/fig6b_senescent_pfi.xlsx]

## Sheet: Sheet1
	dFI	Tot_ave_bk_fr
0	3.635	7.205
1	1.681	6.691
2	0.64	6.473
3	-0.131	5.974
4	-0.355	6.584
5	0.963	6.47
6	0.827	6.434
7	0.746	6.615
8	0.826	6.73
9	1.068	6.53
10	0.689	6.785
11	1.511	6.614
12	0.954	6.21
13	-0.564	6.377
14	0.21	6.573
15	1.564	6.421
16	0.306	6.293
17	0.092	6.378
18	-0.315	6.417
19	0.1	6.357
20	0.542	6.293
21	0.754	6.536
22	-0.13	6.121

## Sheet: lin_fit
	0	1
0	-0.56399	6.24322
1	-0.0974356	6.33278
2	0.369119	6.42233
3	0.835673	6.51189
4	1.30223	6.60145
5	1.76878	6.691
6	2.23534	6.78056
7	2.70189	6.87012
8	3.16845	6.95967
9	3.635	7.04923

## Sheet: data
	dFI	Tot_ave_bk_fr
0	3.635	7.205
1	1.681	6.691
2	0.64	6.473
3	-0.131	5.974
4	-0.355	6.584
5	0.963	6.47
6	0.827	6.434
7	0.746	6.615
8	0.826	6.73
9	1.068	6.53
10	0.689	6.785
11	1.511	6.614
12	0.954	6.21
13	-0.564	6.377
14	0.21	6.573
15	1.564	6.421
16	0.306	6.293
17	0.092	6.378
18	-0.315	6.417
19	0.1	6.357
20	0.542	6.293
21	0.754	6.536
22	-0.13	6.121
