# Supplementary material for: Unsupervised learning of aging principles from longitudinal data
Source: Nat Commun. 2022 Nov 1;13:6529. doi: 10.1038/s41467-022-34051-9 (PMC9626636; doi:10.1038/s41467-022-34051-9)
Supplement: Supplementary file 10 — Source Data [file 41467_2022_34051_MOESM10_ESM.zip › source_data/fig6cd_diets_females.xlsx]

## Sheet: Sheet1
	RD_x	RD_y	HFD_x	HFD_y	hline_x	hline_y	median_RD_x	median_RD_y	median_HFD_x	median_HFD_y
0	0	0.944	1	1.769	-0.5	2.037	-0.1	1.6205	0.9	2.325
1	-0.106159	0.957	0.89744	1.875	1.5	2.037	0.1	1.6205	1.1	2.325
2	0.10615	0.958	1.10022	1.904
3	-0.191251	1.201	1	2.271
4	0.184085	1.235	0.897582	2.379
5	0.289022	1.298	1.07277	2.568
6	0	1.943	1	2.91
7	-0.094247	2.131	0.911426	3.135
8	0	2.461
9	0	3.016
10	0	4.782
11	0	8.225
