# Supplementary material for: Unsupervised learning of aging principles from longitudinal data
Source: Nat Commun. 2022 Nov 1;13:6529. doi: 10.1038/s41467-022-34051-9 (PMC9626636; doi:10.1038/s41467-022-34051-9)
Supplement: Supplementary file 10 — Source Data [file 41467_2022_34051_MOESM10_ESM.zip › source_data/fig6cd_diets_males.xlsx]

## Sheet: Sheet1
	RD_x	RD_y	HFD_x	HFD_y	hline_x	hline_y	median_RD_x	median_RD_y	median_HFD_x	median_HFD_y
0	0	1.441	1	1.329	-0.5	2.926	-0.1	2.3435	0.9	4.238
1	-0.0432773	1.749	1	2.373	1.5	2.926	0.1	2.3435	1.1	4.238
2	0	2.167	1	3.366
3	-0.0998475	2.282	1	4.238
4	0.0752557	2.405	0.894537	4.278
5	0	2.926	1	7.25
6	-0.105792	2.956	0.898761	7.352
7	0	3.564
