# Supplementary material for: Unsupervised learning of aging principles from longitudinal data
Source: Nat Commun. 2022 Nov 1;13:6529. doi: 10.1038/s41467-022-34051-9 (PMC9626636; doi:10.1038/s41467-022-34051-9)
Supplement: Supplementary file 10 — Source Data [file 41467_2022_34051_MOESM10_ESM.zip › source_data/fig6e_rapamycin_bw.xlsx]

## Sheet: Sheet1
	weeks_Control	weight_Control	weight_sem_Control	weeks_Rapamycin	weight_Rapamycin	weight_sem_Rapamycin
2	0	37.05	0.50789	0	36.7	1.00389
3	1	36.35	0.453807	1	35.8	0.891723
4	2	36.65	0.481133	2	34.7	0.725718
5	2.429	37.15	0.492533	2.429	34.85	0.701743
6	3	37.7	0.527396	3	35.65	0.626493
7	4	37.45	0.548361	4	34.25	0.638352
8	5	36.9	0.578832	5	33.55	0.583917
9	6	37.6	0.620573	6	34.55	0.594477
10	7	37.55	0.642944	7	34.5	0.665885
11	8	37.8	0.721732	8	35.5	0.734997
12	9	38.75	0.774944	9	35.9	0.775814
13	10	39	0.760715	10	35.7	0.719054
