# Supplementary material for: Unsupervised learning of aging principles from longitudinal data
Source: Nat Commun. 2022 Nov 1;13:6529. doi: 10.1038/s41467-022-34051-9 (PMC9626636; doi:10.1038/s41467-022-34051-9)
Supplement: Supplementary file 10 — Source Data [file 41467_2022_34051_MOESM10_ESM.zip › source_data/fig6f_rapamycin_dfi.xlsx]

## Sheet: Sheet1
	weeks_Control	dfi_Control	dfi_sem_Control	weeks_Rapamycin	dfi_Rapamycin	dfi_sem_Rapamycin
0	0	-1.306	0.189779	0.2	-1.3655	0.29099
1	2	-0.6	0.201059	2.2	-2.0185	0.298993
2	6	-1.29	0.158937	6.2	-2.7455	0.151312
3	8	-1.796	0.179223	8.2	-2.162	0.242719
4	10	-0.532	0.190786	10.2	-1.1975	0.27137
