# Supplementary material for: Unsupervised learning of aging principles from longitudinal data
Source: Nat Commun. 2022 Nov 1;13:6529. doi: 10.1038/s41467-022-34051-9 (PMC9626636; doi:10.1038/s41467-022-34051-9)
Supplement: Supplementary file 10 — Source Data [file 41467_2022_34051_MOESM10_ESM.zip › source_data/fig6g_rapamycin_dfi_delta.xlsx]

## Sheet: Sheet1
	PCTL_5	PCTL_25	PCTL_50	PCTL_75	PCTL_95
No treatment	-2.1439	-0.677	0.125	1.003	3.0026
Under treatment	-2.53	-1.09875	-0.3415	0.47925	1.7515
