# Supplementary material for: Unsupervised learning of aging principles from longitudinal data
Source: Nat Commun. 2022 Nov 1;13:6529. doi: 10.1038/s41467-022-34051-9 (PMC9626636; doi:10.1038/s41467-022-34051-9)
Supplement: Supplementary file 10 — Source Data [file 41467_2022_34051_MOESM10_ESM.zip › source_data/suppl_fig1_pca.xlsx]

## Sheet: Sheet1
	main_data_x	main_data_y	main_yerr	inset_data_x	inset_data_y
0	7	9.99201e-17	0.934857	7	0.873957
1	11	0.201721	1.32392	11	1.75276
2	16	-0.210885	0.99831	16	0.996622
3	26	1.18687	1.32448	26	1.75425
4	52	0.66267	1.53501	52	2.35624
5	78	0.000856086	1.97006	78	3.88113
6	104	0.465633	2.37551	104	5.64307
