# Supplementary material for: Unsupervised learning of aging principles from longitudinal data
Source: Nat Commun. 2022 Nov 1;13:6529. doi: 10.1038/s41467-022-34051-9 (PMC9626636; doi:10.1038/s41467-022-34051-9)
Supplement: Supplementary file 10 — Source Data [file 41467_2022_34051_MOESM10_ESM.zip › source_data/suppl_fig2_timelag_test.xlsx]

## Sheet: dt_14_week
	0	1
0	1.9309	0.13636
1	0.13636	1.77022
2	-1.62759	-1.73768
3	-1.73768	-0.687157
4	-0.844116	-0.455392
5	-0.455392	-0.074465
6	-0.224183	-0.4076
7	-0.4076	-0.044212
8	0.0385855	-0.430611
9	-0.430611	-1.68104
10	0.806252	-0.266753
11	-0.266753	1.01471
12	-0.544431	-0.0422684
13	-0.0422684	-0.469684
14	-0.875956	-0.201164
15	-0.201164	-1.39455
16	-1.0812	1.16381
17	1.16381	-0.647543
18	-1.46878	-1.11515
19	-1.11515	-1.36788
20	-0.812562	-0.932083
21	-0.932083	-0.2086
22	0.439074	1.40385
23	3.23042	2.53141
24	2.53141	2.58275
25	-0.90312	-0.469379
26	0.595682	1.59564
27	1.59564	3.57233
28	-0.932058	0.859846
29	0.859846	-0.609446
30	0.641647	0.375636
31	0.375636	-0.517118
32	0.372869	-0.000797149
33	0.123641	0.0460028
34	0.0460028	-0.830868
35	-1.46555	0.54283
36	0.54283	-0.666983
37	-0.614074	-1.18197
38	-0.0602362	-1.01765
39	-1.01765	0.622069

## Sheet: dt_28_week
	0	1
0	1.9309	1.77022
1	-1.62759	-0.687157
2	-0.844116	-0.074465
3	-0.224183	-0.044212
4	0.0385855	-1.68104
5	0.806252	1.01471
6	-0.544431	-0.469684
7	-0.875956	-1.39455
8	-1.0812	-0.647543
9	-1.46878	-1.36788
10	-0.812562	-0.2086
11	3.23042	2.58275
12	-0.0146382	-0.584421
13	0.595682	3.57233
14	-0.932058	-0.609446
15	0.641647	-0.517118
16	0.123641	-0.830868
17	-1.46555	-0.666983
18	-0.0602362	0.622069
