# Supplementary material for: Unsupervised learning of aging principles from longitudinal data
Source: Nat Commun. 2022 Nov 1;13:6529. doi: 10.1038/s41467-022-34051-9 (PMC9626636; doi:10.1038/s41467-022-34051-9)
Supplement: Supplementary file 10 — Source Data [file 41467_2022_34051_MOESM10_ESM.zip › source_data/suppl_fig3_dfi_age.xlsx]

## Sheet: Sheet1
	data_x	data_y	yerr
0	7	-1.93829	0.0566881
1	11	-0.721474	0.0359819
2	16	-1.3954	0.0533572
3	26	-1.52816	0.0685883
4	52	-0.503275	0.0752576
5	78	0.310019	0.0761364
6	104	0.707572	0.139302
