# Supplementary material for: Unsupervised learning of aging principles from longitudinal data
Source: Nat Commun. 2022 Nov 1;13:6529. doi: 10.1038/s41467-022-34051-9 (PMC9626636; doi:10.1038/s41467-022-34051-9)
Supplement: Supplementary file 10 — Source Data [file 41467_2022_34051_MOESM10_ESM.zip › source_data/suppl_fig4_mortality_deceleration.xlsx]

## Sheet: survival_curve_m
	Age (weeks)	survival	gompertz_fit
0	0	1	1
1	3.85714	1	0.998284
2	7.28571	0.999692	0.996533
3	12.5714	0.999384	0.993345
4	20	0.999077	0.987638
5	23.4286	0.998769	0.984415
6	24.2857	0.998461	0.983543
7	24.7143	0.998153	0.983096
8	25	0.997845	0.982794
9	25.1429	0.99723	0.982642
10	25.2857	0.996922	0.982489
11	26.1429	0.996614	0.981553
12	27.1429	0.996307	0.980423
13	28.1429	0.995999	0.979251
14	28.5714	0.995691	0.978734
15	28.8571	0.995383	0.978386
16	29.8571	0.995075	0.977135
17	30	0.994768	0.976953
18	30.5714	0.99446	0.976213
19	31.5714	0.994152	0.974881
20	31.8571	0.993844	0.974491
21	32	0.993536	0.974295
22	32.2857	0.992921	0.973898
23	33.5714	0.992613	0.972063
24	33.8571	0.992305	0.971643
25	34.1429	0.991998	0.971219
26	34.4286	0.991382	0.97079
27	34.5714	0.991074	0.970574
28	34.7143	0.990766	0.970357
29	34.8571	0.990459	0.970138
30	35.4286	0.989843	0.969253
31	35.7143	0.989535	0.968803
32	36.2857	0.989227	0.96789
33	36.4286	0.98892	0.967658
34	36.5714	0.988612	0.967425
35	36.7143	0.988304	0.967192
36	36.8571	0.987996	0.966956
37	37.1429	0.987689	0.966482
38	37.2857	0.987073	0.966244
39	37.4286	0.986457	0.966003
40	37.5714	0.98615	0.965762
41	37.7143	0.985534	0.965519
42	37.8571	0.985226	0.965275
43	38	0.984918	0.96503
44	38.2857	0.983995	0.964536
45	38.4286	0.983072	0.964287
46	38.7143	0.982764	0.963785
47	38.8571	0.982456	0.963532
48	39	0.981841	0.963277
49	39.1429	0.981533	0.963022
50	39.4286	0.980302	0.962506
51	39.8571	0.979994	0.961723
52	40	0.979686	0.961459
53	40.1429	0.979378	0.961194
54	40.2857	0.978763	0.960927
55	40.4286	0.978455	0.960659
56	40.5714	0.978147	0.96039
57	40.7143	0.977839	0.960119
58	40.8571	0.977224	0.959846
59	41	0.976916	0.959573
60	41.1429	0.976608	0.959298
61	41.2857	0.9763	0.959021
62	41.5714	0.975993	0.958464
63	41.7143	0.975069	0.958183
64	41.8571	0.973838	0.9579
65	42	0.97353	0.957616
66	42.1429	0.973223	0.957331
67	42.2857	0.971991	0.957044
68	42.7143	0.971684	0.956175
69	42.8571	0.970452	0.955882
70	43	0.969837	0.955588
71	43.1429	0.969529	0.955292
72	43.4286	0.969221	0.954695
73	43.5714	0.968606	0.954395
74	43.7143	0.968298	0.954093
75	43.8571	0.96799	0.953789
76	44	0.967375	0.953484
77	44.1429	0.966759	0.953177
78	44.4286	0.965836	0.952558
79	44.5714	0.96522	0.952247
80	44.7143	0.964912	0.951934
81	45.1429	0.964297	0.950984
82	45.4286	0.963681	0.950343
83	45.5714	0.963373	0.95002
84	45.8571	0.963066	0.949368
85	46	0.962758	0.94904
86	46.2857	0.96245	0.948379
87	46.4286	0.962142	0.948046
88	46.5714	0.961219	0.947711
89	46.7143	0.959988	0.947374
90	46.8571	0.959064	0.947036
91	47	0.958757	0.946695
92	47.1429	0.958449	0.946353
93	47.2857	0.957525	0.94601
94	47.4286	0.956602	0.945664
95	47.5714	0.956294	0.945317
96	47.7143	0.955986	0.944968
97	47.8571	0.955371	0.944617
98	48	0.954755	0.944264
99	48.2857	0.95414	0.943554
100	48.4286	0.953832	0.943196
101	48.5714	0.953524	0.942836
102	48.7143	0.952909	0.942474
103	49	0.952293	0.941745
104	49.1429	0.951985	0.941377
105	49.2857	0.949831	0.941008
106	49.4286	0.948907	0.940637
107	49.7143	0.9486	0.939889
108	49.8571	0.947061	0.939512
109	50	0.946137	0.939133
110	50.1429	0.945829	0.938753
111	50.2857	0.944906	0.93837
112	50.4286	0.943983	0.937985
113	50.5714	0.943675	0.937599
114	51	0.943059	0.936427
115	51.2857	0.941828	0.935636
116	51.4286	0.941213	0.935237
117	51.5714	0.940905	0.934837
118	51.7143	0.940597	0.934434
119	51.8571	0.939674	0.934029
120	52	0.939058	0.933623
121	52.1429	0.937827	0.933214
122	52.2857	0.936288	0.932803
123	52.4286	0.935057	0.93239
124	52.8571	0.934749	0.931139
125	53	0.934134	0.930717
126	53.1429	0.932287	0.930294
127	53.2857	0.931671	0.929868
128	53.4286	0.93044	0.92944
129	53.5714	0.929825	0.92901
130	53.7143	0.928901	0.928578
131	53.8571	0.928593	0.928144
132	54.2857	0.927054	0.926828
133	54.4286	0.926747	0.926385
134	54.5714	0.926439	0.925939
135	54.8571	0.925823	0.925042
136	55	0.925516	0.92459
137	55.1429	0.925208	0.924135
138	55.2857	0.924592	0.923679
139	55.4286	0.923361	0.92322
140	55.5714	0.922745	0.922758
141	55.7143	0.922438	0.922295
142	55.8571	0.921514	0.921829
143	56	0.921207	0.921361
144	56.1429	0.920899	0.92089
145	56.2857	0.91936	0.920417
146	56.4286	0.917821	0.919942
147	56.5714	0.91659	0.919464
148	56.7143	0.915666	0.918984
149	56.8571	0.915051	0.918502
150	57	0.914743	0.918017
151	57.1429	0.914127	0.91753
152	57.2857	0.91382	0.91704
153	57.4286	0.913512	0.916548
154	57.5714	0.913204	0.916053
155	57.7143	0.912588	0.915556
156	57.8571	0.911973	0.915057
157	58	0.910742	0.914555
158	58.2857	0.910434	0.913543
159	58.4286	0.909511	0.913034
160	58.5714	0.909203	0.912522
161	58.8571	0.908895	0.91149
162	59	0.907972	0.91097
163	59.1429	0.907356	0.910448
164	59.4286	0.906741	0.909396
165	59.5714	0.906125	0.908866
166	59.7143	0.905509	0.908333
167	59.8571	0.905202	0.907798
168	60	0.904894	0.90726
169	60.1429	0.903663	0.90672
170	60.2857	0.902739	0.906177
171	60.4286	0.902432	0.905631
172	60.5714	0.901816	0.905082
173	60.7143	0.9012	0.904531
174	60.8571	0.899046	0.903977
175	61	0.89843	0.903421
176	61.1429	0.897815	0.902861
177	61.4286	0.897199	0.901734
178	61.5714	0.896276	0.901167
179	61.7143	0.895968	0.900597
180	61.8571	0.895045	0.900023
181	62	0.894737	0.899448
182	62.1429	0.894121	0.898869
183	62.4286	0.89289	0.897703
184	62.5714	0.891967	0.897116
185	62.7143	0.891659	0.896526
186	62.8571	0.891043	0.895933
187	63	0.890428	0.895337
188	63.1429	0.889812	0.894738
189	63.2857	0.889504	0.894137
190	63.4286	0.888889	0.893532
191	63.7143	0.888273	0.892314
192	63.8571	0.887042	0.891701
193	64	0.886734	0.891085
194	64.1429	0.886119	0.890466
195	64.2857	0.885811	0.889843
196	64.4286	0.884888	0.889218
197	64.5714	0.883964	0.88859
198	64.7143	0.883041	0.887959
199	64.8571	0.882733	0.887325
200	65	0.88181	0.886687
201	65.1429	0.881502	0.886047
202	65.2857	0.880579	0.885404
203	65.4286	0.879655	0.884757
204	65.5714	0.87904	0.884108
205	65.7143	0.878732	0.883455
206	65.8571	0.878116	0.882799
207	66	0.877501	0.88214
208	66.1429	0.876885	0.881478
209	66.2857	0.874731	0.880813
210	66.4286	0.874115	0.880145
211	66.7143	0.873807	0.878798
212	66.8571	0.872884	0.87812
213	67	0.872268	0.877439
214	67.1429	0.871037	0.876755
215	67.2857	0.870114	0.876067
216	67.4286	0.869806	0.875376
217	67.7143	0.869191	0.873985
218	68	0.868267	0.87258
219	68.1429	0.867344	0.871873
220	68.2857	0.86642	0.871163
221	68.4286	0.865805	0.870449
222	68.5714	0.864574	0.869731
223	68.7143	0.863958	0.869011
224	68.8571	0.863035	0.868287
225	69	0.862419	0.867559
226	69.1429	0.861496	0.866828
227	69.2857	0.860572	0.866094
228	69.4286	0.859957	0.865357
229	69.5714	0.859341	0.864616
230	69.7143	0.858726	0.863871
231	69.8571	0.857495	0.863123
232	70	0.856879	0.862372
233	70.1429	0.856571	0.861617
234	70.2857	0.855956	0.860858
235	70.4286	0.85534	0.860096
236	70.5714	0.855032	0.859331
237	70.7143	0.853801	0.858562
238	70.8571	0.852878	0.857789
239	71	0.852262	0.857013
240	71.1429	0.851031	0.856234
241	71.2857	0.849492	0.85545
242	71.4286	0.848261	0.854664
243	71.7143	0.847953	0.853079
244	71.8571	0.847338	0.852281
245	72	0.846722	0.85148
246	72.1429	0.846106	0.850675
247	72.2857	0.844875	0.849866
248	72.4286	0.84426	0.849054
249	72.5714	0.843644	0.848238
250	72.8571	0.843336	0.846595
251	73	0.842721	0.845767
252	73.1429	0.841797	0.844936
253	73.2857	0.840874	0.844102
254	73.4286	0.839335	0.843263
255	73.5714	0.839027	0.842421
256	73.7143	0.838412	0.841575
257	73.8571	0.836257	0.840725
258	74	0.835026	0.839871
259	74.1429	0.834411	0.839013
260	74.2857	0.833487	0.838152
261	74.4286	0.831641	0.837287
262	74.5714	0.830717	0.836418
263	74.7143	0.830102	0.835545
264	74.8571	0.829178	0.834668
265	75	0.828255	0.833787
266	75.1429	0.827947	0.832902
267	75.2857	0.826408	0.832013
268	75.4286	0.825485	0.831121
269	75.5714	0.825177	0.830224
270	75.7143	0.824869	0.829324
271	75.8571	0.823946	0.828419
272	76.1429	0.823638	0.826598
273	76.2857	0.823022	0.825681
274	76.4286	0.822099	0.824761
275	76.7143	0.821791	0.822907
276	76.8571	0.821176	0.821975
277	77	0.819945	0.821038
278	77.1429	0.819021	0.820097
279	77.2857	0.81779	0.819152
280	77.4286	0.816867	0.818203
281	77.5714	0.815636	0.817249
282	77.7143	0.814404	0.816292
283	77.8571	0.813173	0.815331
284	78	0.812865	0.814365
285	78.1429	0.811019	0.813395
286	78.2857	0.809788	0.812421
287	78.4286	0.80948	0.811443
288	78.5714	0.808864	0.81046
289	78.7143	0.807633	0.809473
290	78.8571	0.80671	0.808482
291	79	0.805786	0.807487
292	79.1429	0.805171	0.806488
293	79.4286	0.803632	0.804476
294	79.5714	0.803016	0.803464
295	79.7143	0.802401	0.802447
296	79.8571	0.801785	0.801427
297	80	0.800554	0.800401
298	80.1429	0.800246	0.799372
299	80.2857	0.798707	0.798338
300	80.4286	0.797476	0.7973
301	80.5714	0.797168	0.796257
302	80.7143	0.795937	0.79521
303	80.8571	0.795629	0.794159
304	81	0.795014	0.793103
305	81.1429	0.794398	0.792043
306	81.2857	0.792859	0.790979
307	81.4286	0.791013	0.78991
308	81.5714	0.789781	0.788836
309	81.7143	0.789474	0.787758
310	81.8571	0.788858	0.786676
311	82	0.786704	0.785589
312	82.1429	0.786088	0.784498
313	82.2857	0.784549	0.783402
314	82.4286	0.784241	0.782302
315	82.5714	0.783318	0.781197
316	82.8571	0.782087	0.778974
317	83	0.781471	0.777855
318	83.1429	0.78024	0.776733
319	83.2857	0.779317	0.775605
320	83.4286	0.778086	0.774473
321	83.5714	0.77747	0.773336
322	83.7143	0.775008	0.772195
323	83.8571	0.773777	0.771049
324	84.1429	0.771622	0.768744
325	84.2857	0.770391	0.767584
326	84.5714	0.769468	0.765251
327	84.7143	0.768544	0.764078
328	85	0.767313	0.761716
329	85.1429	0.76639	0.760529
330	85.2857	0.765774	0.759337
331	85.4286	0.764851	0.75814
332	85.5714	0.764235	0.756938
333	85.7143	0.76362	0.755732
334	85.8571	0.762388	0.754521
335	86	0.761157	0.753305
336	86.1429	0.760234	0.752084
337	86.2857	0.759311	0.750859
338	86.4286	0.758387	0.749629
339	86.5714	0.757156	0.748394
340	86.7143	0.75654	0.747155
341	86.8571	0.754694	0.74591
342	87	0.754386	0.744661
343	87.1429	0.752231	0.743408
344	87.2857	0.750385	0.742149
345	87.4286	0.749461	0.740886
346	87.5714	0.747615	0.739617
347	87.7143	0.746384	0.738344
348	87.8571	0.746076	0.737066
349	88	0.74546	0.735784
350	88.1429	0.743613	0.734496
351	88.2857	0.742074	0.733204
352	88.4286	0.741459	0.731907
353	88.5714	0.740843	0.730605
354	88.8571	0.740228	0.727986
355	89	0.738689	0.72667
356	89.1429	0.736842	0.725349
357	89.2857	0.734072	0.724022
358	89.4286	0.733764	0.722691
359	89.5714	0.732225	0.721355
360	89.7143	0.73161	0.720014
361	89.8571	0.730686	0.718669
362	90	0.728532	0.717318
363	90.1429	0.727301	0.715962
364	90.2857	0.726993	0.714602
365	90.4286	0.725762	0.713237
366	90.5714	0.725146	0.711866
367	90.7143	0.723607	0.710491
368	90.8571	0.721453	0.709111
369	91	0.720529	0.707726
370	91.1429	0.719914	0.706336
371	91.2857	0.71899	0.704942
372	91.4286	0.717452	0.703542
373	91.5714	0.716528	0.702137
374	91.7143	0.715297	0.700728
375	91.8571	0.714066	0.699313
376	92	0.71345	0.697894
377	92.1429	0.712219	0.69647
378	92.2857	0.711604	0.695041
379	92.4286	0.710372	0.693606
380	92.5714	0.708526	0.692167
381	92.7143	0.707602	0.690723
382	92.8571	0.706371	0.689275
383	93	0.705448	0.687821
384	93.1429	0.70514	0.686362
385	93.2857	0.703293	0.684898
386	93.4286	0.702062	0.68343
387	93.5714	0.701447	0.681956
388	93.7143	0.700215	0.680478
389	93.8571	0.699292	0.678994
390	94	0.698061	0.677506
391	94.1429	0.697138	0.676013
392	94.2857	0.694983	0.674515
393	94.4286	0.693136	0.673012
394	94.5714	0.692213	0.671504
395	94.7143	0.691597	0.669991
396	94.8571	0.690982	0.668473
397	95	0.689135	0.66695
398	95.1429	0.686673	0.665423
399	95.2857	0.682672	0.66389
400	95.4286	0.681133	0.662353
401	95.5714	0.679286	0.66081
402	95.7143	0.67867	0.659263
403	95.8571	0.678055	0.657711
404	96	0.676208	0.656154
405	96.1429	0.674054	0.654593
406	96.2857	0.672515	0.653026
407	96.4286	0.67036	0.651454
408	96.5714	0.669745	0.649878
409	96.7143	0.668513	0.648297
410	96.8571	0.667282	0.646711
411	97	0.665743	0.64512
412	97.1429	0.664512	0.643524
413	97.2857	0.663281	0.641924
414	97.5714	0.661127	0.638708
415	97.7143	0.659588	0.637093
416	97.8571	0.658664	0.635473
417	98	0.657433	0.633849
418	98.1429	0.655894	0.63222
419	98.2857	0.654355	0.630586
420	98.4286	0.651893	0.628947
421	98.5714	0.65097	0.627303
422	98.7143	0.650046	0.625655
423	98.8571	0.649431	0.624002
424	99	0.647892	0.622344
425	99.1429	0.646045	0.620682
426	99.2857	0.645429	0.619015
427	99.4286	0.644198	0.617343
428	99.5714	0.642659	0.615666
429	99.7143	0.640505	0.613985
430	99.8571	0.639581	0.6123
431	100	0.638966	0.610609
432	100.143	0.638042	0.608914
433	100.286	0.637427	0.607214
434	100.429	0.636504	0.60551
435	100.571	0.63558	0.603801
436	100.714	0.634349	0.602088
437	100.857	0.631887	0.60037
438	101	0.63004	0.598648
439	101.143	0.629117	0.596921
440	101.429	0.628193	0.593453
441	101.571	0.627886	0.591713
442	101.714	0.626039	0.589968
443	101.857	0.624808	0.588219
444	102	0.623884	0.586465
445	102.143	0.622038	0.584707
446	102.286	0.621114	0.582945
447	102.429	0.619883	0.581178
448	102.571	0.617729	0.579407
449	102.714	0.615574	0.577631
450	102.857	0.614651	0.575851
451	103	0.613112	0.574067
452	103.143	0.611573	0.572279
453	103.286	0.610034	0.570486
454	103.429	0.608495	0.568689
455	103.571	0.60634	0.566888
456	103.714	0.605417	0.565083
457	103.857	0.604494	0.563274
458	104	0.602955	0.56146
459	104.143	0.600185	0.559642
460	104.286	0.598338	0.557821
461	104.429	0.596799	0.555995
462	104.571	0.594952	0.554165
463	104.714	0.593721	0.552331
464	104.857	0.593106	0.550493
465	105	0.592798	0.548651
466	105.143	0.591259	0.546806
467	105.286	0.590028	0.544956
468	105.429	0.588181	0.543102
469	105.571	0.586642	0.541245
470	105.714	0.585103	0.539383
471	105.857	0.583872	0.537518
472	106	0.582949	0.535649
473	106.143	0.582025	0.533777
474	106.286	0.581102	0.5319
475	106.429	0.579871	0.53002
476	106.571	0.579563	0.528137
477	106.714	0.579255	0.526249
478	106.857	0.577408	0.524358
479	107	0.575869	0.522464
480	107.143	0.574023	0.520565
481	107.286	0.571868	0.518664
482	107.429	0.569714	0.516759
483	107.571	0.569098	0.51485
484	107.714	0.568483	0.512938
485	107.857	0.567867	0.511023
486	108	0.567559	0.509104
487	108.143	0.567251	0.507182
488	108.286	0.565713	0.505257
489	108.429	0.563558	0.503328
490	108.571	0.562635	0.501396
491	108.714	0.560788	0.499461
492	108.857	0.559557	0.497523
493	109	0.55771	0.495582
494	109.143	0.555863	0.493638
495	109.286	0.555556	0.49169
496	109.429	0.553709	0.48974
497	109.571	0.552478	0.487787
498	109.714	0.551862	0.485831
499	109.857	0.550631	0.483872
500	110	0.5494	0.48191
501	110.143	0.548784	0.479945
502	110.286	0.547861	0.477977
503	110.429	0.546938	0.476007
504	110.571	0.545399	0.474034
505	110.714	0.54386	0.472059
506	110.857	0.543244	0.470081
507	111	0.541397	0.4681
508	111.143	0.540782	0.466117
509	111.286	0.538935	0.464131
510	111.429	0.538012	0.462143
511	111.571	0.536165	0.460153
512	111.714	0.534318	0.45816
513	111.857	0.532779	0.456165
514	112	0.530009	0.454168
515	112.143	0.528163	0.452168
516	112.286	0.526931	0.450167
517	112.429	0.526008	0.448163
518	112.571	0.525085	0.446157
519	112.714	0.524161	0.444149
520	112.857	0.522007	0.442139
521	113	0.521083	0.440128
522	113.143	0.518929	0.438114
523	113.286	0.516774	0.436099
524	113.429	0.515543	0.434082
525	113.571	0.513697	0.432063
526	113.714	0.511542	0.430042
527	113.857	0.510003	0.42802
528	114	0.507849	0.425996
529	114.143	0.50631	0.423971
530	114.286	0.504771	0.421945
531	114.429	0.50354	0.419916
532	114.571	0.502924	0.417887
533	114.714	0.501693	0.415856
534	114.857	0.498615	0.413824
535	115	0.497692	0.411791
536	115.143	0.497076	0.409757
537	115.286	0.494922	0.407721
538	115.429	0.492151	0.405685
539	115.571	0.490305	0.403647
540	115.714	0.48815	0.401609
541	115.857	0.484149	0.39957
542	116	0.482918	0.39753
543	116.143	0.481071	0.395489
544	116.286	0.477993	0.393447
545	116.429	0.476147	0.391405
546	116.571	0.4743	0.389363
547	116.714	0.472145	0.38732
548	116.857	0.471222	0.385276
549	117	0.469375	0.383232
550	117.143	0.467528	0.381187
551	117.286	0.46599	0.379143
552	117.429	0.464143	0.377098
553	117.571	0.461988	0.375053
554	117.714	0.460757	0.373008
555	117.857	0.459218	0.370962
556	118	0.458295	0.368917
557	118.143	0.456448	0.366872
558	118.286	0.454909	0.364827
559	118.429	0.45337	0.362783
560	118.571	0.451524	0.360738
561	118.714	0.449061	0.358694
562	118.857	0.446907	0.35665
563	119	0.444137	0.354607
564	119.143	0.44229	0.352565
565	119.286	0.441367	0.350523
566	119.429	0.43952	0.348481
567	119.571	0.437981	0.34644
568	119.714	0.435826	0.344401
569	119.857	0.433672	0.342362
570	120	0.431517	0.340323
571	120.143	0.428747	0.338286
572	120.286	0.426901	0.33625
573	120.429	0.425362	0.334215
574	120.571	0.424746	0.332182
575	120.714	0.423823	0.330149
576	120.857	0.422899	0.328118
577	121	0.421668	0.326088
578	121.143	0.417975	0.32406
579	121.286	0.415205	0.322033
580	121.429	0.413666	0.320008
581	121.571	0.410896	0.317985
582	121.714	0.409665	0.315963
583	121.857	0.40751	0.313943
584	122	0.405663	0.311925
585	122.143	0.403509	0.309909
586	122.286	0.40197	0.307895
587	122.429	0.400123	0.305883
588	122.571	0.398892	0.303873
589	122.714	0.398584	0.301865
590	122.857	0.397661	0.29986
591	123	0.396122	0.297857
592	123.143	0.394583	0.295857
593	123.286	0.393967	0.293859
594	123.429	0.393044	0.291863
595	123.571	0.390582	0.289871
596	123.714	0.389351	0.287881
597	123.857	0.38658	0.285894
598	124	0.385965	0.283909
599	124.143	0.382887	0.281928
600	124.286	0.380425	0.279949
601	124.429	0.377347	0.277974
602	124.571	0.376424	0.276002
603	124.714	0.3755	0.274033
604	124.857	0.37273	0.272068
605	125	0.36996	0.270105
606	125.143	0.368113	0.268147
607	125.286	0.36442	0.266191
608	125.429	0.363189	0.26424
609	125.571	0.362265	0.262292
610	125.714	0.361342	0.260347
611	125.857	0.359495	0.258407
612	126	0.358264	0.25647
613	126.143	0.356725	0.254538
614	126.286	0.356417	0.252609
615	126.429	0.355186	0.250685
616	126.571	0.353339	0.248764
617	126.714	0.351493	0.246848
618	126.857	0.349646	0.244937
619	127	0.347492	0.243029
620	127.143	0.345029	0.241126
621	127.286	0.34349	0.239228
622	127.429	0.341028	0.237334
623	127.571	0.339181	0.235445
624	127.714	0.336719	0.233561
625	127.857	0.334564	0.231681
626	128	0.334257	0.229806
627	128.143	0.331487	0.227937
628	128.286	0.329024	0.226072
629	128.429	0.328101	0.224212
630	128.571	0.325639	0.222358
631	128.714	0.325331	0.220509
632	128.857	0.3241	0.218665
633	129	0.323176	0.216826
634	129.143	0.320714	0.214993
635	129.286	0.318867	0.213166
636	129.429	0.317021	0.211344
637	129.571	0.315482	0.209527
638	129.714	0.314251	0.207717
639	129.857	0.312096	0.205912
640	130	0.311173	0.204113
641	130.143	0.310249	0.20232
642	130.286	0.309326	0.200533
643	130.429	0.307171	0.198752
644	130.571	0.306864	0.196977
645	130.714	0.30594	0.195208
646	130.857	0.304709	0.193446
647	131	0.302247	0.19169
648	131.143	0.300708	0.18994
649	131.286	0.299169	0.188197
650	131.429	0.29763	0.18646
651	131.571	0.296399	0.18473
652	131.714	0.295168	0.183007
653	131.857	0.294552	0.18129
654	132	0.293013	0.17958
655	132.143	0.290859	0.177877
656	132.286	0.287473	0.17618
657	132.429	0.286857	0.174491
658	132.571	0.284395	0.172809
659	132.714	0.281933	0.171133
660	132.857	0.279778	0.169465
661	133	0.277932	0.167804
662	133.143	0.277008	0.166151
663	133.286	0.274238	0.164504
664	133.429	0.273007	0.162865
665	133.571	0.27116	0.161234
666	133.714	0.269314	0.15961
667	133.857	0.267775	0.157993
668	134	0.26562	0.156384
669	134.143	0.264081	0.154783
670	134.286	0.261927	0.153189
671	134.429	0.260696	0.151604
672	134.571	0.259157	0.150025
673	134.714	0.258233	0.148455
674	134.857	0.257002	0.146893
675	135	0.255463	0.145339
676	135.143	0.25454	0.143792
677	135.429	0.252078	0.140724
678	135.571	0.250846	0.139202
679	135.714	0.249	0.137688
680	135.857	0.248076	0.136183
681	136	0.247769	0.134686
682	136.143	0.245614	0.133197
683	136.286	0.24346	0.131716
684	136.429	0.242536	0.130244
685	136.571	0.239458	0.12878
686	136.714	0.238843	0.127325
687	136.857	0.237304	0.125879
688	137	0.236073	0.124441
689	137.143	0.234841	0.123011
690	137.286	0.232995	0.121591
691	137.429	0.231148	0.120179
692	137.571	0.229609	0.118776
693	137.714	0.229301	0.117381
694	137.857	0.227147	0.115996
695	138	0.225916	0.114619
696	138.143	0.224685	0.113251
697	138.286	0.222222	0.111892
698	138.429	0.220683	0.110542
699	138.571	0.218529	0.109201
700	138.714	0.217913	0.107869
701	138.857	0.21699	0.106546
702	139	0.214835	0.105232
703	139.143	0.212065	0.103927
704	139.286	0.209603	0.102631
705	139.429	0.20868	0.101345
706	139.571	0.207141	0.100067
707	139.714	0.206525	0.0987992
708	139.857	0.204986	0.0975402
709	140	0.204063	0.0962904
710	140.143	0.202832	0.0950499
711	140.286	0.201908	0.0938186
712	140.429	0.200985	0.0925967
713	140.571	0.19883	0.091384
714	140.714	0.197907	0.0901807
715	140.857	0.197291	0.0889867
716	141	0.195753	0.087802
717	141.143	0.195137	0.0866268
718	141.286	0.194521	0.0854609
719	141.429	0.193598	0.0843044
720	141.571	0.192059	0.0831573
721	141.714	0.191751	0.0820196
722	141.857	0.191136	0.0808913
723	142	0.190212	0.0797725
724	142.143	0.188058	0.078663
725	142.286	0.184672	0.0775631
726	142.429	0.183749	0.0764725
727	142.571	0.182825	0.0753914
728	142.714	0.181594	0.0743198
729	142.857	0.180363	0.0732576
730	143	0.178824	0.0722049
731	143.143	0.177285	0.0711616
732	143.286	0.175746	0.0701277
733	143.429	0.175131	0.0691033
734	143.571	0.1739	0.0680883
735	143.714	0.173284	0.0670828
736	143.857	0.171437	0.0660867
737	144	0.169898	0.0651
738	144.143	0.168359	0.0641227
739	144.286	0.167436	0.0631548
740	144.429	0.167128	0.0621963
741	144.571	0.166205	0.0612472
742	144.714	0.165282	0.0603075
743	144.857	0.162819	0.0593771
744	145	0.162204	0.0584561
745	145.143	0.161588	0.0575444
746	145.286	0.160357	0.0566419
747	145.429	0.159741	0.0557488
748	145.571	0.158203	0.054865
749	145.714	0.157587	0.0539904
750	145.857	0.156048	0.053125
751	146	0.154817	0.0522689
752	146.143	0.15297	0.0514219
753	146.286	0.150816	0.0505841
754	146.429	0.148969	0.0497555
755	146.571	0.148046	0.048936
756	146.714	0.145891	0.0481255
757	146.857	0.144968	0.0473241
758	147	0.144044	0.0465318
759	147.143	0.142198	0.0457485
760	147.286	0.140966	0.0449741
761	147.429	0.140351	0.0442087
762	147.571	0.139428	0.0434522
763	147.714	0.138504	0.0427046
764	147.857	0.138196	0.0419658
765	148	0.137273	0.0412358
766	148.143	0.136657	0.0405146
767	148.286	0.135734	0.0398022
768	148.429	0.135426	0.0390984
769	148.571	0.134503	0.0384033
770	148.714	0.133887	0.0377169
771	148.857	0.132348	0.037039
772	149	0.131733	0.0363697
773	149.143	0.129578	0.0357089
774	149.429	0.128039	0.0344126
775	149.571	0.127424	0.033777
776	149.714	0.126193	0.0331497
777	149.857	0.124962	0.0325308
778	150	0.122807	0.0319201
779	150.143	0.121268	0.0313175
780	150.286	0.120653	0.0307232
781	150.429	0.120037	0.0301369
782	150.571	0.117882	0.0295586
783	150.714	0.116651	0.0289884
784	150.857	0.115728	0.0284261
785	151	0.114497	0.0278717
786	151.143	0.113573	0.0273252
787	151.286	0.113266	0.0267864
788	151.429	0.112034	0.0262554
789	151.571	0.111419	0.025732
790	151.714	0.109572	0.0252163
791	151.857	0.108957	0.0247082
792	152	0.108033	0.0242076
793	152.143	0.106187	0.0237144
794	152.286	0.104648	0.0232287
795	152.429	0.103416	0.0227503
796	152.571	0.102801	0.0222792
797	152.857	0.10157	0.0213587
798	153	0.099723	0.0209092
799	153.143	0.0987996	0.0204667
800	153.286	0.0981841	0.0200312
801	153.429	0.0978763	0.0196026
802	153.571	0.0972607	0.019181
803	153.714	0.0966451	0.0187661
804	153.857	0.095414	0.018358
805	154	0.093875	0.0179566
806	154.143	0.0926439	0.0175619
807	154.429	0.0920283	0.016792
808	154.571	0.0914127	0.0164168
809	154.714	0.0907972	0.0160479
810	154.857	0.0886427	0.0156854
811	155	0.0874115	0.0153292
812	155.143	0.0861804	0.0149791
813	155.286	0.0849492	0.0146351
814	155.429	0.0843336	0.0142973
815	155.571	0.0831025	0.0139654
816	155.714	0.0824869	0.0136395
817	155.857	0.0815636	0.0133194
818	156	0.0800246	0.0130051
819	156.143	0.079409	0.0126966
820	156.286	0.0784857	0.0123938
821	156.429	0.0775623	0.0120965
822	156.571	0.0763312	0.0118049
823	156.714	0.0754078	0.0115187
824	157	0.0747922	0.0109625
825	157.143	0.0738689	0.0106923
826	157.286	0.0726377	0.0104274
827	157.429	0.0714066	0.0101677
828	157.571	0.070791	0.00991298
829	157.714	0.0695599	0.00966334
830	157.857	0.0692521	0.00941866
831	158	0.0686365	0.00917888
832	158.143	0.0670976	0.00894393
833	158.286	0.0667898	0.00871374
834	158.429	0.0661742	0.00848826
835	158.571	0.0652508	0.00826742
836	158.714	0.0649431	0.00805115
837	158.857	0.0618652	0.0078394
838	159	0.0615574	0.00763209
839	159.143	0.0603263	0.00742917
840	159.286	0.0600185	0.00723057
841	159.429	0.0597107	0.00703622
842	159.571	0.0590951	0.00684607
843	159.714	0.0581717	0.00666005
844	159.857	0.057864	0.0064781
845	160	0.0572484	0.00630016
846	160.143	0.056325	0.00612617
847	160.429	0.0554017	0.00578978
848	160.571	0.0550939	0.00562726
849	160.714	0.0544783	0.00546844
850	160.857	0.0532472	0.00531327
851	161	0.0529394	0.00516168
852	161.143	0.0523238	0.00501361
853	161.286	0.052016	0.00486901
854	161.429	0.0514004	0.00472782
855	161.571	0.0501693	0.00458997
856	161.714	0.0495537	0.00445542
857	161.857	0.0489381	0.00432411
858	162	0.0483226	0.00419597
859	162.143	0.047707	0.00407095
860	162.286	0.0470914	0.003949
861	162.429	0.0464758	0.00383006
862	162.571	0.0458603	0.00371407
863	162.714	0.0455525	0.00360099
864	162.857	0.0449369	0.00349076
865	163	0.0440135	0.00338331
866	163.286	0.043398	0.0031766
867	163.429	0.0430902	0.00307723
868	163.571	0.0421668	0.00298045
869	163.714	0.041859	0.00288619
870	163.857	0.0409357	0.00279443
871	164	0.0406279	0.0027051
872	164.143	0.0400123	0.00261815
873	164.429	0.0397045	0.00245123
874	164.571	0.0393967	0.00237116
875	164.714	0.039089	0.00229328
876	164.857	0.0387812	0.00221755
877	165	0.0372422	0.00214393
878	165.143	0.0366267	0.00207236
879	165.429	0.0360111	0.00193523
880	165.571	0.0357033	0.00186957
881	165.714	0.0353955	0.0018058
882	165.857	0.0350877	0.00174387
883	166	0.0338566	0.00168374
884	166.143	0.0329332	0.00162536
885	166.286	0.0320098	0.00156871
886	166.571	0.0313943	0.0014604
887	166.714	0.0310865	0.00140866
888	166.857	0.0307787	0.00135849
889	167	0.0304709	0.00130984
890	167.143	0.0298553	0.00126268
891	167.571	0.0292398	0.00112977
892	168	0.0283164	0.00100898
893	168.143	0.0267775	0.000971255
894	168.286	0.0255463	0.000934742
895	168.429	0.0252385	0.000899413
896	168.571	0.024623	0.000865234
897	168.857	0.0243152	0.00080021
898	169	0.023084	0.000769306
899	169.429	0.0224685	0.000682677
900	169.857	0.0221607	0.0006046
901	170	0.0218529	0.000580352
902	170.143	0.0215451	0.000556951
903	170.429	0.0212373	0.000512591
904	170.714	0.0209295	0.000471332
905	170.857	0.0206217	0.000451808
906	171	0.0200062	0.000432992
907	171.143	0.0196984	0.000414862
908	171.286	0.0193906	0.000397397
909	171.429	0.0190828	0.000380577
910	171.571	0.0181594	0.000364382
911	171.714	0.0178516	0.000348793
912	171.857	0.0175439	0.00033379
913	172	0.0172361	0.000319355
914	172.143	0.0160049	0.00030547
915	172.286	0.0156971	0.000292117
916	172.429	0.0153894	0.000279279
917	172.714	0.0150816	0.00025508
918	172.857	0.0147738	0.000243687
919	173.143	0.014466	0.000222237
920	173.571	0.0138504	0.000193179
921	173.714	0.0132348	0.000184268
922	174.143	0.0129271	0.000159677
923	174.286	0.0123115	0.000152151
924	174.714	0.0116959	0.000131426
925	175.429	0.0113881	0.000102408
926	175.714	0.0107725	9.25024e-05
927	175.857	0.0104648	8.78779e-05
928	176.286	0.010157	7.52177e-05
929	176.571	0.00984918	6.77107e-05
930	176.714	0.0095414	6.4215e-05
931	177	0.00923361	5.7705e-05
932	177.429	0.00892582	4.90473e-05
933	177.714	0.00861804	4.39438e-05
934	178.143	0.00831025	3.71818e-05
935	178.429	0.00800246	3.32111e-05
936	178.571	0.00738689	3.1373e-05
937	178.714	0.0070791	2.96274e-05
938	179.429	0.00677131	2.21465e-05
939	179.571	0.00646353	2.08741e-05
940	179.714	0.00615574	1.96684e-05
941	180	0.00554017	1.74446e-05
942	180.714	0.00523238	1.28487e-05
943	181.143	0.00492459	1.06514e-05
944	181.714	0.00430902	8.25456e-06
945	181.857	0.00400123	7.73807e-06
946	182	0.00369344	7.25131e-06
947	182.143	0.00338566	6.79274e-06
948	182.571	0.00307787	5.5717e-06
949	184.857	0.00277008	1.82913e-06
950	185.857	0.00215451	1.08855e-06
951	186	0.00184672	1.0091e-06
952	186.143	0.00153894	9.3506e-07
953	186.429	0.00123115	8.01863e-07
954	187	0.000923361	5.86677e-07
955	189.286	0.000615574	1.56577e-07
956	191.143	0.000307787	4.89759e-08

## Sheet: empirical_mortality_m
	Age (weeks)	Mortality (week^-1)	Mortality (week^-1)_CI_lower_0.95	Mortality (week^-1)_CI_upper_0.95
0	0	1.86933e-05	0	0
1	3.85714	7.06352e-05	4.3356e-05	0.002185
2	7.28571	7.06419e-05	0.000153977	0.00246171
3	12.5714	4.61965e-05	0.000297895	0.00286383
4	20	8.81031e-05	0.000462285	0.0032818
5	23.4286	0.000381553	0.000640942	0.00369962
6	24.2857	0.000439157	0.000830299	0.00411375
7	24.7143	0.000460183	0.00102808	0.00452349
8	25	0.000471901	0.00144309	0.00533043
9	25.1429	0.000482809	0.00165836	0.00572831
10	25.2857	0.000492659	0.00187787	0.00612293
11	26.1429	0.000539529	0.0021011	0.00651461
12	27.1429	0.00056936	0.00232764	0.00690364
13	28.1429	0.000600432	0.00255715	0.00729024
14	28.5714	0.000594876	0.00278933	0.00767465
15	28.8571	0.000592565	0.00302395	0.00805704
16	29.8571	0.000607516	0.0032608	0.00843758
17	30	0.000618467	0.0034997	0.00881641
18	30.5714	0.000681267	0.00374051	0.00919367
19	31.5714	0.000782836	0.00398308	0.00956948
20	31.8571	0.000815258	0.00422729	0.00994392
21	32	0.000832379	0.00472025	0.0106891
22	32.2857	0.00086819	0.00496881	0.01106
23	33.5714	0.00113495	0.00521866	0.0114298
24	33.8571	0.00120644	0.00546972	0.0117987
25	34.1429	0.00128638	0.00597526	0.0125338
26	34.4286	0.00137653	0.00622963	0.0129
27	34.5714	0.00141876	0.00648499	0.0132655
28	34.7143	0.00145725	0.00674131	0.0136303
29	34.8571	0.00149201	0.00725665	0.0143578
30	35.4286	0.00164414	0.0075156	0.0147206
31	35.7143	0.00171939	0.00777537	0.0150828
32	36.2857	0.00186799	0.00803591	0.0154444
33	36.4286	0.0019009	0.00829721	0.0158055
34	36.5714	0.00192929	0.00855923	0.016166
35	36.7143	0.00196386	0.00882196	0.0165261
36	36.8571	0.00200443	0.00908537	0.0168857
37	37.1429	0.00208941	0.00961414	0.0176035
38	37.2857	0.00213923	0.0101454	0.0183197
39	37.4286	0.0021892	0.0104119	0.0186772
40	37.5714	0.00223395	0.0109466	0.0193911
41	37.7143	0.00227349	0.0112148	0.0197476
42	37.8571	0.00231852	0.0114835	0.0201037
43	38	0.00236338	0.0122926	0.0211703
44	38.2857	0.00244401	0.013106	0.0222344
45	38.4286	0.00247695	0.013378	0.0225886
46	38.7143	0.00254126	0.0136505	0.0229425
47	38.8571	0.0025698	0.0141968	0.0236498
48	39	0.00260034	0.0144705	0.0240031
49	39.1429	0.0026301	0.0155695	0.0254143
50	39.4286	0.00269754	0.0158452	0.0257666
51	39.8571	0.00279364	0.0161212	0.0261188
52	40	0.00282525	0.0163977	0.0264708
53	40.1429	0.00285045	0.0169516	0.0271744
54	40.2857	0.00287464	0.0172291	0.0275259
55	40.4286	0.00289228	0.0175069	0.0278773
56	40.5714	0.00290876	0.0177851	0.0282286
57	40.7143	0.00292137	0.0183424	0.0289308
58	40.8571	0.00293006	0.0186215	0.0292817
59	41	0.00293488	0.018901	0.0296325
60	41.1429	0.00293575	0.0191807	0.0299831
61	41.2857	0.00292991	0.0194608	0.0303337
62	41.5714	0.0029197	0.0203029	0.0313848
63	41.7143	0.0029233	0.0214297	0.0327849
64	41.8571	0.00293061	0.0217122	0.0331347
65	42	0.00293607	0.0219949	0.0334845
66	42.1429	0.00293696	0.0231284	0.0348828
67	42.2857	0.00294405	0.0234124	0.0352322
68	42.7143	0.00298015	0.0245511	0.0366293
69	42.8571	0.0029926	0.025122	0.0373276
70	43	0.00300568	0.0254078	0.0376766
71	43.1429	0.00302474	0.0256939	0.0380257
72	43.4286	0.00305112	0.0262667	0.0387236
73	43.5714	0.00306404	0.0265535	0.0390725
74	43.7143	0.00307501	0.0268405	0.0394214
75	43.8571	0.00308662	0.0274152	0.0401191
76	44	0.00309603	0.0279908	0.0408166
77	44.1429	0.00310342	0.0288559	0.0418628
78	44.4286	0.00316382	0.0294338	0.0425602
79	44.5714	0.00319176	0.0297231	0.0429088
80	44.7143	0.00321173	0.0303022	0.0436061
81	45.1429	0.00329101	0.0308822	0.0443034
82	45.4286	0.00335427	0.0311726	0.044652
83	45.5714	0.00338379	0.0314631	0.0450006
84	45.8571	0.00343836	0.0317538	0.0453492
85	46	0.00345798	0.0320448	0.0456978
86	46.2857	0.00350134	0.032336	0.0460464
87	46.4286	0.00351942	0.0332106	0.0470922
88	46.5714	0.00353137	0.0343797	0.0484867
89	46.7143	0.00354535	0.0352585	0.0495327
90	46.8571	0.0035698	0.0355519	0.0498814
91	47	0.00359378	0.0358454	0.0502301
92	47.1429	0.00362277	0.0367271	0.0512763
93	47.2857	0.00366757	0.0376106	0.0523227
94	47.4286	0.00371706	0.0379054	0.0526715
95	47.5714	0.00375994	0.0382004	0.0530203
96	47.7143	0.00379332	0.0387911	0.0537181
97	47.8571	0.00382823	0.0393824	0.054416
98	48	0.00386505	0.0399745	0.055114
99	48.2857	0.00395802	0.0402708	0.055463
100	48.4286	0.00400537	0.0405673	0.0558121
101	48.5714	0.00405383	0.0411608	0.0565103
102	48.7143	0.00410345	0.041755	0.0572087
103	49	0.00420284	0.0420523	0.0575579
104	49.1429	0.00425232	0.0441387	0.0600035
105	49.2857	0.00429984	0.0450354	0.0610523
106	49.4286	0.00434014	0.0453347	0.0614019
107	49.7143	0.00441553	0.0468334	0.0631508
108	49.8571	0.00444783	0.0477347	0.0642007
109	50	0.00447296	0.0480354	0.0645508
110	50.1429	0.00449085	0.0489386	0.0656013
111	50.2857	0.00450978	0.0498433	0.0666522
112	50.4286	0.00452983	0.0501452	0.0670026
113	50.5714	0.00454782	0.0507494	0.0677036
114	51	0.00457755	0.0519598	0.0691063
115	51.2857	0.00458197	0.0525659	0.0698079
116	51.4286	0.00459155	0.0528692	0.0701588
117	51.5714	0.00460928	0.0531727	0.0705098
118	51.7143	0.00463502	0.054084	0.071563
119	51.8571	0.00466323	0.0546923	0.0722655
120	52	0.00468556	0.0559108	0.0736711
121	52.1429	0.00470487	0.0574374	0.0754296
122	52.2857	0.00472381	0.0586615	0.0768375
123	52.4286	0.00474254	0.0589678	0.0771896
124	52.8571	0.00477615	0.0595811	0.0778941
125	53	0.004792	0.0614243	0.0800092
126	53.1429	0.00480475	0.0620399	0.0807147
127	53.2857	0.00480602	0.0632729	0.0821267
128	53.4286	0.00480719	0.0638903	0.0828331
129	53.5714	0.00480238	0.0648175	0.0838933
130	53.7143	0.00479438	0.0651268	0.0842469
131	53.8571	0.00478042	0.0666758	0.0860156
132	54.2857	0.00473744	0.066986	0.0863696
133	54.4286	0.00472828	0.0672964	0.0867237
134	54.5714	0.00471654	0.0679176	0.087432
135	54.8571	0.0046877	0.0682284	0.0877863
136	55	0.00467637	0.0685393	0.0881407
137	55.1429	0.00466846	0.0691616	0.0888496
138	55.2857	0.0046665	0.070408	0.0902685
139	55.4286	0.00466474	0.0710321	0.0909784
140	55.5714	0.00466056	0.0713443	0.0913335
141	55.7143	0.00465672	0.0722819	0.0923992
142	55.8571	0.00466197	0.0725947	0.0927546
143	56	0.00466131	0.0729077	0.09311
144	56.1429	0.00466592	0.0744746	0.0948886
145	56.2857	0.00466461	0.0760451	0.0966693
146	56.4286	0.00465709	0.077304	0.0980953
147	56.5714	0.00464939	0.0782496	0.0991657
148	56.7143	0.00463554	0.0788808	0.0998797
149	56.8571	0.00462703	0.0791965	0.100237
150	57	0.0046152	0.0798285	0.100951
151	57.1429	0.00460876	0.0801447	0.101309
152	57.2857	0.00461655	0.0804611	0.101666
153	57.4286	0.00462415	0.0807775	0.102024
154	57.5714	0.00463206	0.0814109	0.102739
155	57.7143	0.00463141	0.0820448	0.103455
156	57.8571	0.00462504	0.0833144	0.104888
157	58	0.00461851	0.0836321	0.105246
158	58.2857	0.00462531	0.0845861	0.106322
159	58.4286	0.00463334	0.0849044	0.106681
160	58.5714	0.00464178	0.0852228	0.107039
161	58.8571	0.0046572	0.0861789	0.108116
162	59	0.00467288	0.086817	0.108835
163	59.1429	0.00468353	0.0874557	0.109554
164	59.4286	0.00468914	0.0880949	0.110273
165	59.5714	0.00469261	0.0887346	0.110993
166	59.7143	0.0046992	0.0890547	0.111353
167	59.8571	0.00469715	0.0893749	0.111713
168	60	0.00469515	0.0906572	0.113154
169	60.1429	0.00468716	0.0916203	0.114236
170	60.2857	0.00468195	0.0919416	0.114596
171	60.4286	0.00468525	0.0925847	0.115318
172	60.5714	0.00468838	0.0932283	0.11604
173	60.7143	0.00468549	0.0954852	0.118571
174	60.8571	0.00468534	0.0961312	0.119295
175	61	0.00468221	0.0967778	0.12002
176	61.1429	0.004676	0.097425	0.120744
177	61.4286	0.00471858	0.0983967	0.121832
178	61.5714	0.00474672	0.0987209	0.122195
179	61.7143	0.00477193	0.0996943	0.123284
180	61.8571	0.00480045	0.100019	0.123648
181	62	0.0048263	0.100669	0.124374
182	62.1429	0.0048583	0.10197	0.125829
183	62.4286	0.00491634	0.102948	0.126921
184	62.5714	0.00493922	0.103274	0.127285
185	62.7143	0.00495587	0.103927	0.128014
186	62.8571	0.00497543	0.10458	0.128743
187	63	0.00499471	0.105233	0.129473
188	63.1429	0.00501422	0.10556	0.129838
189	63.2857	0.00503086	0.106215	0.130568
190	63.4286	0.00505019	0.10687	0.131299
191	63.7143	0.00509129	0.108182	0.132762
192	63.8571	0.00510677	0.10851	0.133127
193	64	0.00512445	0.109167	0.13386
194	64.1429	0.00514446	0.109496	0.134226
195	64.2857	0.00516673	0.110483	0.135325
196	64.4286	0.00518225	0.111471	0.136425
197	64.5714	0.00519675	0.11246	0.137526
198	64.7143	0.00521024	0.11279	0.137894
199	64.8571	0.00522581	0.113781	0.138996
200	65	0.00523714	0.114112	0.139364
201	65.1429	0.00524999	0.115104	0.140468
202	65.2857	0.0052647	0.116098	0.141572
203	65.4286	0.00527542	0.116761	0.142309
204	65.5714	0.00528199	0.117093	0.142678
205	65.7143	0.00529362	0.117757	0.143416
206	65.8571	0.00532197	0.118422	0.144154
207	66	0.00534947	0.119087	0.144892
208	66.1429	0.00538221	0.121419	0.147481
209	66.2857	0.00542311	0.122087	0.148221
210	66.4286	0.00546288	0.122421	0.148592
211	66.7143	0.00552839	0.123424	0.149704
212	66.8571	0.00555747	0.124093	0.150446
213	67	0.00558226	0.125433	0.151931
214	67.1429	0.00560567	0.12644	0.153046
215	67.2857	0.00563985	0.126775	0.153418
216	67.4286	0.00566665	0.127447	0.154162
217	67.7143	0.00571558	0.128456	0.155279
218	68	0.00574037	0.129467	0.156397
219	68.1429	0.00575391	0.130478	0.157516
220	68.2857	0.00576614	0.131153	0.158263
221	68.4286	0.0057861	0.132505	0.159758
222	68.5714	0.00580113	0.133181	0.160506
223	68.7143	0.0058084	0.134197	0.161629
224	68.8571	0.00583531	0.134875	0.162378
225	69	0.00586325	0.135894	0.163503
226	69.1429	0.00588875	0.136913	0.164629
227	69.2857	0.00591189	0.137593	0.16538
228	69.4286	0.00594794	0.138274	0.166131
229	69.5714	0.00598724	0.138955	0.166883
230	69.7143	0.00602668	0.14032	0.168389
231	69.8571	0.00606341	0.141003	0.169142
232	70	0.00610333	0.141344	0.169519
233	70.1429	0.00613408	0.142028	0.170273
234	70.2857	0.00617431	0.142712	0.171028
235	70.4286	0.00621756	0.143055	0.171406
236	70.5714	0.00625448	0.144426	0.172917
237	70.7143	0.00628211	0.145455	0.174052
238	70.8571	0.0063098	0.146143	0.174809
239	71	0.00633116	0.147519	0.176324
240	71.1429	0.00634311	0.149242	0.178222
241	71.2857	0.00636741	0.150623	0.179742
242	71.4286	0.0063924	0.150968	0.180122
243	71.7143	0.00640976	0.15166	0.180883
244	71.8571	0.00641142	0.152352	0.181645
245	72	0.00641693	0.153045	0.182407
246	72.1429	0.00642909	0.154432	0.183932
247	72.2857	0.0064481	0.155126	0.184696
248	72.4286	0.00646454	0.155821	0.18546
249	72.5714	0.0064845	0.156169	0.185842
250	72.8571	0.00652488	0.156865	0.186607
251	73	0.00653526	0.15791	0.187755
252	73.1429	0.00655795	0.158956	0.188904
253	73.2857	0.0065863	0.160702	0.190822
254	73.4286	0.00660748	0.161052	0.191206
255	73.5714	0.00663099	0.161751	0.191974
256	73.7143	0.00665725	0.164205	0.194668
257	73.8571	0.00668596	0.16561	0.196209
258	74	0.00671402	0.166314	0.196981
259	74.1429	0.00674121	0.16737	0.19814
260	74.2857	0.00677733	0.169487	0.20046
261	74.4286	0.00680291	0.170547	0.201622
262	74.5714	0.00682461	0.171254	0.202397
263	74.7143	0.00684241	0.172316	0.203561
264	74.8571	0.00686255	0.17338	0.204727
265	75	0.00688547	0.173735	0.205115
266	75.1429	0.00689811	0.175511	0.20706
267	75.2857	0.0069166	0.176579	0.208229
268	75.4286	0.00693743	0.176935	0.208619
269	75.5714	0.0069475	0.177291	0.209009
270	75.7143	0.00696599	0.178361	0.21018
271	75.8571	0.00697998	0.178717	0.21057
272	76.1429	0.00700163	0.179431	0.211352
273	76.2857	0.00702874	0.180504	0.212525
274	76.4286	0.00707127	0.180861	0.212916
275	76.7143	0.00714063	0.181577	0.213699
276	76.8571	0.00716366	0.183011	0.215267
277	77	0.0071986	0.184087	0.216444
278	77.1429	0.00722847	0.185525	0.218016
279	77.2857	0.00726954	0.186604	0.219196
280	77.4286	0.00730212	0.188046	0.220771
281	77.5714	0.00733293	0.18949	0.222349
282	77.7143	0.00736204	0.190936	0.223929
283	77.8571	0.00737268	0.191298	0.224324
284	78	0.00737787	0.193473	0.226699
285	78.1429	0.00738742	0.194926	0.228285
286	78.2857	0.00739792	0.19529	0.228682
287	78.4286	0.00741909	0.196017	0.229476
288	78.5714	0.00743157	0.197474	0.231066
289	78.7143	0.00745858	0.198568	0.23226
290	78.8571	0.00750213	0.199664	0.233455
291	79	0.00756302	0.200395	0.234253
292	79.1429	0.00761099	0.202226	0.236249
293	79.4286	0.00772497	0.202959	0.237048
294	79.5714	0.00777766	0.203693	0.237848
295	79.7143	0.00782819	0.204428	0.238649
296	79.8571	0.00788307	0.205898	0.240252
297	80	0.00792864	0.206266	0.240653
298	80.1429	0.00796891	0.208109	0.242661
299	80.2857	0.00801322	0.209586	0.24427
300	80.4286	0.00805877	0.209955	0.244673
301	80.5714	0.0080957	0.211435	0.246284
302	80.7143	0.00812388	0.211806	0.246688
303	80.8571	0.00815654	0.212547	0.247495
304	81	0.00818709	0.213289	0.248302
305	81.1429	0.00820858	0.215146	0.250324
306	81.2857	0.00822721	0.217379	0.252755
307	81.4286	0.00824616	0.218871	0.254379
308	81.5714	0.00826233	0.219245	0.254785
309	81.7143	0.00826531	0.219992	0.255598
310	81.8571	0.0082752	0.222612	0.258448
311	82	0.0082809	0.223363	0.259264
312	82.1429	0.00830016	0.22524	0.261306
313	82.2857	0.00833242	0.225617	0.261715
314	82.4286	0.00836384	0.226746	0.262942
315	82.5714	0.00840813	0.228253	0.264581
316	82.8571	0.00850344	0.229008	0.265401
317	83	0.00853792	0.230519	0.267043
318	83.1429	0.00859192	0.231655	0.268277
319	83.2857	0.00865538	0.23317	0.269924
320	83.4286	0.00870777	0.233929	0.270748
321	83.5714	0.0087523	0.236971	0.274051
322	83.7143	0.00879559	0.238496	0.275707
323	83.8571	0.00882748	0.24117	0.27861
324	84.1429	0.00891071	0.242702	0.280272
325	84.2857	0.00898231	0.243853	0.28152
326	84.5714	0.00909039	0.245005	0.28277
327	84.7143	0.00913666	0.246543	0.284439
328	85	0.00923422	0.247698	0.285692
329	85.1429	0.00928534	0.248469	0.286528
330	85.2857	0.00933335	0.249627	0.287784
331	85.4286	0.00938606	0.2504	0.288622
332	85.5714	0.00942622	0.251173	0.28946
333	85.7143	0.00947457	0.252721	0.291139
334	85.8571	0.00952815	0.254273	0.292821
335	86	0.00957531	0.255438	0.294084
336	86.1429	0.00961234	0.256604	0.295348
337	86.2857	0.00965295	0.257773	0.296614
338	86.4286	0.00970799	0.259332	0.298304
339	86.5714	0.00976355	0.260113	0.29915
340	86.7143	0.00981319	0.26246	0.301692
341	86.8571	0.00986001	0.262852	0.302117
342	87	0.00991349	0.265598	0.305091
343	87.1429	0.00996443	0.267959	0.307647
344	87.2857	0.0100156	0.269141	0.308928
345	87.4286	0.0100608	0.271511	0.311493
346	87.5714	0.0101141	0.273094	0.313206
347	87.7143	0.0101675	0.273491	0.313635
348	87.8571	0.0102111	0.274284	0.314493
349	88	0.0102476	0.276667	0.317072
350	88.1429	0.0102765	0.278657	0.319225
351	88.2857	0.010313	0.279455	0.320088
352	88.4286	0.010353	0.280253	0.320951
353	88.5714	0.0103821	0.281052	0.321815
354	88.8571	0.0104748	0.283052	0.323978
355	89	0.0105355	0.285457	0.326579
356	89.1429	0.0105829	0.289078	0.330493
357	89.2857	0.0106455	0.289481	0.330929
358	89.4286	0.0107157	0.291499	0.33311
359	89.5714	0.0107717	0.292308	0.333984
360	89.7143	0.0108196	0.293522	0.335296
361	89.8571	0.0108632	0.296361	0.338364
362	90	0.0109038	0.297987	0.34012
363	90.1429	0.0109587	0.298394	0.34056
364	90.2857	0.0110431	0.300024	0.342321
365	90.4286	0.011129	0.30084	0.343202
366	90.5714	0.0112163	0.302883	0.345409
367	90.7143	0.0112895	0.305751	0.348505
368	90.8571	0.0113555	0.306983	0.349835
369	91	0.0114299	0.307805	0.350723
370	91.1429	0.0115128	0.30904	0.352056
371	91.2857	0.0115961	0.311101	0.35428
372	91.4286	0.0116874	0.31234	0.355618
373	91.5714	0.0117704	0.313994	0.357403
374	91.7143	0.0118459	0.315651	0.359192
375	91.8571	0.011928	0.316481	0.360087
376	92	0.012003	0.318143	0.36188
377	92.1429	0.0120878	0.318975	0.362777
378	92.2857	0.0121793	0.320641	0.364575
379	92.4286	0.0122789	0.323146	0.367277
380	92.5714	0.0123691	0.324401	0.36863
381	92.7143	0.0124633	0.326077	0.370438
382	92.8571	0.0125426	0.327336	0.371795
383	93	0.0126143	0.327756	0.372248
384	93.1429	0.0126967	0.33028	0.37497
385	93.2857	0.0127862	0.331967	0.376788
386	93.4286	0.0128839	0.332811	0.377698
387	93.5714	0.0129693	0.334502	0.379521
388	93.7143	0.0130423	0.335772	0.380891
389	93.8571	0.0130914	0.337469	0.382719
390	94	0.0131467	0.338743	0.384092
391	94.1429	0.0132157	0.341723	0.387304
392	94.2857	0.0132932	0.344285	0.390064
393	94.4286	0.0133591	0.345569	0.391447
394	94.5714	0.0134315	0.346425	0.39237
395	94.7143	0.0135077	0.347283	0.393294
396	94.8571	0.0135745	0.34986	0.39607
397	95	0.0136424	0.353307	0.399782
398	95.1429	0.0137052	0.358936	0.405844
399	95.2857	0.0137477	0.36111	0.408184
400	95.4286	0.013785	0.363725	0.410999
401	95.5714	0.0138099	0.364599	0.41194
402	95.7143	0.0138372	0.365473	0.41288
403	95.8571	0.0138912	0.3681	0.415708
404	96	0.0139485	0.371175	0.419017
405	96.1429	0.0139928	0.373377	0.421387
406	96.2857	0.0140276	0.376469	0.424714
407	96.4286	0.014048	0.377354	0.425666
408	96.5714	0.0140512	0.379127	0.427574
409	96.7143	0.014062	0.380904	0.429485
410	96.8571	0.0140716	0.383129	0.431878
411	97	0.0140686	0.384913	0.433797
412	97.1429	0.0140728	0.3867	0.435719
413	97.2857	0.0140639	0.389836	0.439091
414	97.5714	0.0140617	0.392082	0.441507
415	97.7143	0.0140773	0.393433	0.442958
416	97.8571	0.0140865	0.395236	0.444897
417	98	0.0140943	0.397495	0.447326
418	98.1429	0.0140927	0.39976	0.449761
419	98.2857	0.0141003	0.403394	0.453667
420	98.4286	0.0141097	0.404761	0.455136
421	98.5714	0.0141216	0.406129	0.456607
422	98.7143	0.0141261	0.407043	0.457589
423	98.8571	0.0141192	0.40933	0.460047
424	99	0.0141135	0.412082	0.463004
425	99.1429	0.0141224	0.413001	0.463992
426	99.2857	0.0141475	0.414843	0.46597
427	99.4286	0.0141809	0.417149	0.468448
428	99.5714	0.0142154	0.420387	0.471927
429	99.7143	0.014238	0.421778	0.473422
430	99.8571	0.0142398	0.422707	0.474419
431	100	0.0142318	0.424102	0.475917
432	100.143	0.0142401	0.425033	0.476917
433	100.286	0.0142801	0.426431	0.478419
434	100.429	0.0143305	0.427831	0.479923
435	100.571	0.0143907	0.429701	0.481931
436	100.714	0.014445	0.433452	0.48596
437	100.857	0.0144888	0.436275	0.488991
438	101	0.014533	0.43769	0.49051
439	101.143	0.0145819	0.439106	0.492032
440	101.429	0.0146846	0.439579	0.492539
441	101.571	0.0147179	0.44242	0.49559
442	101.714	0.0147363	0.444319	0.497629
443	101.857	0.0147626	0.445746	0.49916
444	102	0.0147961	0.448606	0.50223
445	102.143	0.0148373	0.450039	0.503769
446	102.286	0.0148905	0.451953	0.505823
447	102.429	0.0149676	0.455312	0.509429
448	102.571	0.0150174	0.458683	0.513047
449	102.714	0.0150599	0.460131	0.514601
450	102.857	0.0150873	0.46255	0.517197
451	103	0.0150992	0.464975	0.519799
452	103.143	0.0151002	0.467406	0.522408
453	103.286	0.0151089	0.469844	0.525023
454	103.429	0.015147	0.473266	0.528696
455	103.571	0.0151756	0.474737	0.530273
456	103.714	0.0152086	0.47621	0.531854
457	103.857	0.0152322	0.47867	0.534493
458	104	0.0152679	0.483114	0.53926
459	104.143	0.0153198	0.486088	0.54245
460	104.286	0.0153478	0.488573	0.545116
461	104.429	0.0153838	0.491564	0.548324
462	104.571	0.0154223	0.493564	0.550469
463	104.714	0.0154625	0.494565	0.551542
464	104.857	0.0154975	0.495066	0.55208
465	105	0.0155232	0.497575	0.554771
466	105.143	0.0155339	0.499587	0.556928
467	105.286	0.0155304	0.502613	0.560173
468	105.429	0.0155166	0.505141	0.562885
469	105.571	0.0155021	0.507677	0.565604
470	105.714	0.0154909	0.50971	0.567784
471	105.857	0.0154853	0.511238	0.569422
472	106	0.015497	0.512768	0.571063
473	106.143	0.0154939	0.514301	0.572706
474	106.286	0.0154954	0.516348	0.574901
475	106.429	0.0154738	0.516861	0.57545
476	106.571	0.0154477	0.517374	0.576
477	106.714	0.0154376	0.520456	0.579305
478	106.857	0.0154302	0.523033	0.582067
479	107	0.0154406	0.526133	0.585391
480	107.143	0.0154664	0.529764	0.589283
481	107.286	0.0154848	0.533408	0.593189
482	107.429	0.0154949	0.534452	0.594308
483	107.571	0.01551	0.535497	0.595428
484	107.714	0.0155305	0.536543	0.596549
485	107.857	0.0155595	0.537066	0.59711
486	108	0.0155852	0.53759	0.597672
487	108.143	0.015628	0.540213	0.600483
488	108.286	0.0156875	0.543897	0.604432
489	108.429	0.0157486	0.54548	0.606129
490	108.571	0.0158302	0.548654	0.609531
491	108.714	0.0159199	0.550776	0.611805
492	108.857	0.0160072	0.553968	0.615226
493	109	0.0161107	0.557171	0.618658
494	109.143	0.0162378	0.557706	0.619231
495	109.286	0.0163759	0.560921	0.622676
496	109.429	0.0165152	0.56307	0.624979
497	109.571	0.0166503	0.564146	0.626133
498	109.714	0.0167829	0.566303	0.628444
499	109.857	0.0169353	0.568464	0.63076
500	110	0.0170653	0.569547	0.63192
501	110.143	0.0171856	0.571173	0.633662
502	110.286	0.0173182	0.572802	0.635408
503	110.429	0.0174825	0.575523	0.638323
504	110.571	0.0176576	0.578251	0.641247
505	110.714	0.0178488	0.579345	0.642418
506	110.857	0.0180835	0.582633	0.645942
507	111	0.0183076	0.583732	0.647119
508	111.143	0.0185318	0.587035	0.650658
509	111.286	0.0187773	0.588691	0.652432
510	111.429	0.0190261	0.592012	0.65599
511	111.571	0.0192642	0.595344	0.659559
512	111.714	0.0194962	0.598129	0.662544
513	111.857	0.0197224	0.603163	0.667937
514	112	0.0199553	0.606534	0.671548
515	112.143	0.0201993	0.608788	0.673963
516	112.286	0.0204536	0.610482	0.675777
517	112.429	0.0207241	0.612178	0.677595
518	112.571	0.0209932	0.613878	0.679416
519	112.714	0.0212431	0.617856	0.683677
520	112.857	0.0214793	0.619566	0.685509
521	113	0.0216852	0.623567	0.689795
522	113.143	0.0218776	0.627585	0.694099
523	113.286	0.0220689	0.629889	0.696567
524	113.429	0.0222686	0.633355	0.70028
525	113.571	0.0224637	0.637414	0.704628
526	113.714	0.0226798	0.640324	0.707745
527	113.857	0.0229012	0.644412	0.712124
528	114	0.0231488	0.647343	0.715264
529	114.143	0.0234047	0.650283	0.718413
530	114.286	0.0236271	0.652642	0.72094
531	114.429	0.0238575	0.653823	0.722205
532	114.571	0.0240803	0.65619	0.724741
533	114.714	0.0242977	0.662134	0.731107
534	114.857	0.0245185	0.663924	0.733025
535	115	0.0247423	0.665119	0.734305
536	115.143	0.0249712	0.669314	0.738799
537	115.286	0.0251907	0.674735	0.744606
538	115.429	0.0253943	0.678366	0.748495
539	115.571	0.0255731	0.682619	0.753051
540	115.714	0.0257337	0.690568	0.761566
541	115.857	0.0258614	0.693027	0.7642
542	116	0.025982	0.696727	0.768164
543	116.143	0.0261257	0.702926	0.774804
544	116.286	0.0262922	0.706664	0.778809
545	116.429	0.0264411	0.710417	0.78283
546	116.571	0.0266122	0.714814	0.78754
547	116.714	0.0267736	0.716705	0.789565
548	116.857	0.0269395	0.720497	0.793628
549	117	0.0271235	0.724304	0.797707
550	117.143	0.0273173	0.727488	0.801118
551	117.286	0.0274978	0.731323	0.805226
552	117.429	0.0276661	0.735816	0.81004
553	117.571	0.0278088	0.738393	0.812801
554	117.714	0.027906	0.741624	0.816262
555	117.857	0.0279916	0.743567	0.818345
556	118	0.0280586	0.747466	0.822523
557	118.143	0.0281274	0.750728	0.826017
558	118.286	0.0281785	0.754	0.829523
559	118.429	0.0282038	0.757941	0.833747
560	118.571	0.0282468	0.763222	0.839405
561	118.714	0.028286	0.767866	0.844381
562	118.857	0.0283449	0.773869	0.850815
563	119	0.0283861	0.777892	0.855126
564	119.143	0.0284542	0.77991	0.857289
565	119.286	0.0285349	0.783959	0.861628
566	119.429	0.0286361	0.787345	0.865257
567	119.571	0.028698	0.792107	0.87036
568	119.714	0.028731	0.796892	0.875489
569	119.857	0.0288092	0.8017	0.880643
570	120	0.0288951	0.807918	0.887307
571	120.143	0.0289616	0.812085	0.891775
572	120.286	0.0290774	0.815572	0.895512
573	120.429	0.0291956	0.81697	0.897011
574	120.571	0.0292936	0.819071	0.899263
575	120.714	0.0293773	0.821176	0.901521
576	120.857	0.0295023	0.823991	0.904538
577	121	0.0296054	0.832484	0.913644
578	121.143	0.0297051	0.838902	0.920526
579	121.286	0.0297947	0.842487	0.92437
580	121.429	0.0298752	0.848972	0.931324
581	121.571	0.0299619	0.851869	0.93443
582	121.714	0.0300602	0.856958	0.939889
583	121.857	0.0301479	0.861342	0.94459
584	122	0.0302488	0.866482	0.950103
585	122.143	0.0303704	0.87017	0.954059
586	122.286	0.0304841	0.874614	0.958826
587	122.429	0.0306183	0.877588	0.962016
588	122.571	0.0307634	0.878333	0.962815
589	122.714	0.0309176	0.880571	0.965216
590	122.857	0.0310783	0.884313	0.969231
591	123	0.0311867	0.888069	0.973261
592	123.143	0.0313232	0.889576	0.974877
593	123.286	0.0314738	0.89184	0.977307
594	123.429	0.0315982	0.897905	0.983813
595	123.571	0.0317425	0.900951	0.987082
596	123.714	0.0318624	0.907841	0.994475
597	123.857	0.0319771	0.909378	0.996125
598	124	0.0320914	0.917103	1.00442
599	124.143	0.0322286	0.923328	1.0111
600	124.286	0.032354	0.931165	1.01951
601	124.429	0.0324854	0.933528	1.02205
602	124.571	0.0326083	0.935898	1.02459
603	124.714	0.0327269	0.94304	1.03226
604	124.857	0.0328665	0.950236	1.03999
605	125	0.0329939	0.955063	1.04517
606	125.143	0.0331223	0.964789	1.05561
607	125.286	0.0332342	0.968053	1.05912
608	125.429	0.0333577	0.970508	1.06176
609	125.571	0.0334226	0.972969	1.0644
610	125.714	0.0334522	0.97791	1.06971
611	125.857	0.033455	0.981218	1.07326
612	126	0.0334715	0.98537	1.07772
613	126.143	0.033526	0.986202	1.07862
614	126.286	0.033601	0.989539	1.0822
615	126.429	0.0336716	0.994565	1.0876
616	126.571	0.0337551	0.999618	1.09303
617	126.714	0.0338198	1.0047	1.09849
618	126.857	0.0338677	1.01066	1.1049
619	127	0.0339198	1.01751	1.11227
620	127.143	0.034001	1.02182	1.1169
621	127.286	0.034134	1.02876	1.12435
622	127.429	0.0342432	1.03399	1.12998
623	127.571	0.0343704	1.04101	1.13753
624	127.714	0.034495	1.0472	1.14419
625	127.857	0.0346197	1.04809	1.14514
626	128	0.034748	1.05611	1.15377
627	128.143	0.0348515	1.06329	1.1615
628	128.286	0.0349669	1.066	1.16441
629	128.429	0.0350519	1.07326	1.17222
630	128.571	0.0351597	1.07417	1.1732
631	128.714	0.0352632	1.07782	1.17713
632	128.857	0.035387	1.08057	1.18009
633	129	0.035503	1.08794	1.18802
634	129.143	0.0356461	1.0935	1.19401
635	129.286	0.0358236	1.0991	1.20004
636	129.429	0.0360201	1.10378	1.20508
637	129.571	0.0361973	1.10755	1.20914
638	129.714	0.0363347	1.11417	1.21627
639	129.857	0.0364851	1.11703	1.21935
640	130	0.03666	1.11989	1.22243
641	130.143	0.0368184	1.12276	1.22552
642	130.286	0.0370562	1.12949	1.23277
643	130.429	0.0372331	1.13046	1.23381
644	130.571	0.0373842	1.13336	1.23694
645	130.714	0.0375298	1.13724	1.24112
646	130.857	0.0376602	1.14505	1.24954
647	131	0.0377401	1.14997	1.25484
648	131.143	0.0378409	1.15491	1.26016
649	131.286	0.0379323	1.15987	1.26551
650	131.429	0.0379925	1.16386	1.26981
651	131.571	0.0381124	1.16787	1.27413
652	131.714	0.0382044	1.16988	1.2763
653	131.857	0.0383022	1.17492	1.28174
654	132	0.0384027	1.18202	1.2894
655	132.143	0.0385146	1.19329	1.30155
656	132.286	0.0386378	1.19535	1.30378
657	132.429	0.0387957	1.20364	1.31273
658	132.571	0.038962	1.21201	1.32176
659	132.714	0.0391075	1.21939	1.32972
660	132.857	0.0392944	1.22576	1.3366
661	133	0.0394404	1.22896	1.34006
662	133.143	0.039609	1.23862	1.3505
663	133.286	0.0398402	1.24295	1.35517
664	133.429	0.0400584	1.24948	1.36222
665	133.571	0.0403279	1.25605	1.36932
666	133.714	0.0405318	1.26156	1.37527
667	133.857	0.0407064	1.26932	1.38367
668	134	0.0408919	1.27491	1.3897
669	134.143	0.0411534	1.28278	1.39822
670	134.286	0.0414625	1.28731	1.40311
671	134.429	0.0417566	1.293	1.40927
672	134.571	0.0420532	1.29643	1.41298
673	134.714	0.0423059	1.30102	1.41794
674	134.857	0.0425788	1.30679	1.42419
675	135	0.0428127	1.31027	1.42795
676	135.143	0.0430202	1.31961	1.43806
677	135.429	0.0433511	1.32431	1.44315
678	135.571	0.04351	1.33141	1.45083
679	135.714	0.0436281	1.33498	1.4547
680	135.857	0.043701	1.33617	1.45599
681	136	0.0438041	1.34456	1.46507
682	136.143	0.0438718	1.35302	1.47424
683	136.286	0.0439049	1.35667	1.47819
684	136.429	0.0439177	1.36893	1.49148
685	136.571	0.0439286	1.3714	1.49415
686	136.714	0.043883	1.3776	1.50088
687	136.857	0.0437772	1.38259	1.50629
688	137	0.0436519	1.38761	1.51173
689	137.143	0.0435811	1.39519	1.51995
690	137.286	0.0436588	1.40282	1.52823
691	137.429	0.0436891	1.40923	1.53519
692	137.571	0.0437278	1.41052	1.53658
693	137.714	0.0437909	1.41957	1.54641
694	137.857	0.0438705	1.42479	1.55207
695	138	0.0439726	1.43003	1.55776
696	138.143	0.0440686	1.44059	1.56924
697	138.286	0.0442163	1.44726	1.57647
698	138.429	0.0443238	1.45666	1.58669
699	138.571	0.0444412	1.45936	1.58963
700	138.714	0.0445392	1.46343	1.59406
701	138.857	0.0446695	1.473	1.60445
702	139	0.0448371	1.48543	1.61798
703	139.143	0.0450225	1.49662	1.63015
704	139.286	0.0452154	1.50085	1.63475
705	139.429	0.0453553	1.50794	1.64247
706	139.571	0.0454846	1.51079	1.64557
707	139.714	0.0455832	1.51796	1.65337
708	139.857	0.0457408	1.52228	1.65808
709	140	0.0458709	1.52807	1.66439
710	140.143	0.0459534	1.53244	1.66915
711	140.286	0.0460737	1.53683	1.67393
712	140.429	0.0461158	1.54715	1.68517
713	140.571	0.0461705	1.5516	1.69003
714	140.714	0.0462095	1.55458	1.69328
715	140.857	0.0462517	1.56208	1.70145
716	141	0.0462581	1.56509	1.70473
717	141.143	0.0463266	1.56811	1.70803
718	141.286	0.0464755	1.57266	1.713
719	141.429	0.0466442	1.5803	1.72132
720	141.571	0.0468571	1.58183	1.723
721	141.714	0.0470984	1.58491	1.72636
722	141.857	0.0473288	1.58954	1.73141
723	142	0.0475378	1.60043	1.7433
724	142.143	0.0477802	1.6178	1.76227
725	142.286	0.0480418	1.62259	1.76751
726	142.429	0.0482866	1.62741	1.77277
727	142.571	0.048523	1.63386	1.77983
728	142.714	0.0487051	1.64036	1.78694
729	142.857	0.0488647	1.64855	1.79589
730	143	0.0490064	1.65681	1.80492
731	143.143	0.0491117	1.66513	1.81404
732	143.286	0.0492482	1.66849	1.8177
733	143.429	0.0493437	1.67522	1.82508
734	143.571	0.0494626	1.67861	1.82879
735	143.714	0.0495261	1.68884	1.83999
736	143.857	0.0496048	1.69744	1.84942
737	144	0.0496885	1.70613	1.85894
738	144.143	0.0499045	1.71137	1.86469
739	144.286	0.0502023	1.71313	1.86662
740	144.429	0.0504178	1.71842	1.87241
741	144.571	0.0506188	1.72373	1.87824
742	144.714	0.0508087	1.73805	1.89395
743	144.857	0.0510258	1.74166	1.89791
744	145	0.0513078	1.74528	1.90189
745	145.143	0.0516245	1.75257	1.9099
746	145.286	0.051898	1.75624	1.91393
747	145.429	0.0521285	1.76547	1.92406
748	145.571	0.0524793	1.76918	1.92815
749	145.714	0.0528312	1.77854	1.93842
750	145.857	0.053148	1.78608	1.94672
751	146	0.0534925	1.79751	1.95929
752	146.143	0.0538015	1.81102	1.97416
753	146.286	0.0540284	1.82275	1.98707
754	146.429	0.0542566	1.82867	1.99359
755	146.571	0.0544668	1.84262	2.00897
756	146.714	0.0546987	1.84866	2.01562
757	146.857	0.0548691	1.85474	2.02233
758	147	0.055016	1.86701	2.03587
759	147.143	0.0552689	1.87528	2.04499
760	147.286	0.0556629	1.87944	2.04958
761	147.429	0.0560614	1.88571	2.05651
762	147.571	0.0564135	1.89203	2.06349
763	147.714	0.056785	1.89414	2.06582
764	147.857	0.0570734	1.90051	2.07286
765	148	0.0574507	1.90478	2.07758
766	148.143	0.0578386	1.91122	2.0847
767	148.286	0.058212	1.91338	2.08708
768	148.429	0.0584999	1.91988	2.09427
769	148.571	0.05876	1.92424	2.09909
770	148.714	0.0589624	1.93521	2.11124
771	148.857	0.0592231	1.93964	2.11613
772	149	0.059556	1.95529	2.13347
773	149.143	0.0599341	1.96663	2.14603
774	149.429	0.0604759	1.9712	2.15109
775	149.571	0.0606403	1.98041	2.16131
776	149.714	0.0607639	1.9897	2.17162
777	149.857	0.0610739	2.00619	2.18992
778	150	0.0613861	2.01814	2.20319
779	150.143	0.0616997	2.02296	2.20855
780	150.286	0.0620474	2.02781	2.21393
781	150.429	0.0623344	2.04496	2.23301
782	150.571	0.0626733	2.0549	2.24407
783	150.714	0.0629513	2.06242	2.25244
784	150.857	0.0632512	2.07254	2.26371
785	151	0.0636218	2.0802	2.27225
786	151.143	0.0640004	2.08277	2.27511
787	151.286	0.0644405	2.09311	2.28663
788	151.429	0.0649277	2.09832	2.29244
789	151.571	0.0654441	2.11412	2.31007
790	151.714	0.0660285	2.11944	2.31601
791	151.857	0.0665758	2.12748	2.325
792	152	0.0670168	2.14377	2.34319
793	152.143	0.0675142	2.15755	2.35861
794	152.286	0.0680688	2.16872	2.37111
795	152.429	0.0686434	2.17435	2.37742
796	152.571	0.069183	2.18572	2.39015
797	152.857	0.0702304	2.20302	2.40955
798	153	0.0706628	2.21179	2.41938
799	153.143	0.0711559	2.21768	2.42599
800	153.286	0.0715727	2.22064	2.42931
801	153.429	0.0719139	2.22658	2.43599
802	153.571	0.0722578	2.23256	2.4427
803	153.714	0.0725046	2.24464	2.45627
804	153.857	0.0730842	2.25995	2.47349
805	154	0.0735603	2.27237	2.48747
806	154.143	0.074164	2.27864	2.49453
807	154.429	0.0751492	2.28495	2.50164
808	154.571	0.0755136	2.29131	2.5088
809	154.714	0.0759071	2.31388	2.53425
810	154.857	0.0762412	2.32702	2.54909
811	155	0.0766282	2.34034	2.56414
812	155.143	0.0770752	2.35384	2.57941
813	155.286	0.0775182	2.36067	2.58713
814	155.429	0.0778154	2.37446	2.60274
815	155.571	0.0781278	2.38143	2.61064
816	155.714	0.07844	2.39199	2.6226
817	155.857	0.0788278	2.40983	2.64285
818	156	0.0791675	2.41707	2.65106
819	156.143	0.0794876	2.42802	2.6635
820	156.286	0.0796914	2.43909	2.67609
821	156.429	0.0799003	2.45406	2.69312
822	156.571	0.0801708	2.46544	2.70607
823	156.714	0.0804954	2.47311	2.7148
824	157	0.0810501	2.48472	2.72804
825	157.143	0.0813809	2.50041	2.74595
826	157.286	0.0817523	2.51637	2.76418
827	157.429	0.0821422	2.52445	2.77341
828	157.571	0.0825008	2.54082	2.79213
829	157.714	0.0828234	2.54495	2.79686
830	157.857	0.0830646	2.55327	2.80639
831	158	0.0834407	2.5744	2.83061
832	158.143	0.0838163	2.57868	2.83553
833	158.286	0.0840452	2.5873	2.84542
834	158.429	0.0841618	2.60038	2.86044
835	158.571	0.0843151	2.60478	2.8655
836	158.714	0.084381	2.64991	2.91746
837	158.857	0.0845415	2.65454	2.9228
838	159	0.0847	2.67329	2.94445
839	159.143	0.084897	2.67803	2.94993
840	159.286	0.0850118	2.6828	2.95544
841	159.429	0.0849212	2.69241	2.96655
842	159.571	0.0847491	2.70701	2.98344
843	159.714	0.084496	2.71192	2.98914
844	159.857	0.084312	2.72183	3.00062
845	160	0.0843883	2.73688	3.01808
846	160.143	0.0845195	2.75217	3.03583
847	160.429	0.0847524	2.75732	3.04182
848	160.571	0.0847877	2.76771	3.0539
849	160.714	0.0847541	2.78882	3.07848
850	160.857	0.084685	2.79418	3.08472
851	161	0.0848756	2.80497	3.09731
852	161.143	0.0851558	2.81041	3.10366
853	161.286	0.0855618	2.82139	3.11649
854	161.429	0.0860148	2.84374	3.14261
855	161.571	0.0863858	2.85511	3.15592
856	161.714	0.0867283	2.86661	3.16941
857	161.857	0.0870093	2.87826	3.18307
858	162	0.0871581	2.89005	3.19691
859	162.143	0.087367	2.90198	3.21094
860	162.286	0.0876758	2.91407	3.22516
861	162.429	0.0879108	2.92631	3.23957
862	162.571	0.088003	2.93248	3.24686
863	162.714	0.0883013	2.94496	3.26158
864	162.857	0.0884187	2.96399	3.28405
865	163	0.0883953	2.97689	3.29931
866	163.286	0.08946	2.9834	3.30702
867	163.429	0.0900456	3.00322	3.33051
868	163.571	0.0907252	3.00991	3.33845
869	163.714	0.0913138	3.03029	3.36266
870	163.857	0.0920838	3.03718	3.37086
871	164	0.0931055	3.05111	3.38744
872	164.143	0.09429	3.05815	3.39583
873	164.429	0.0960711	3.06525	3.40429
874	164.571	0.0968314	3.07239	3.41282
875	164.714	0.0974892	3.07959	3.42142
876	164.857	0.0979576	3.11643	3.46551
877	165	0.0984022	3.13158	3.48367
878	165.143	0.0988719	3.14696	3.50216
879	165.429	0.0996371	3.15475	3.51153
880	165.571	0.0998398	3.1626	3.52098
881	165.714	0.0999041	3.17052	3.53051
882	165.857	0.100058	3.20286	3.56955
883	166	0.100284	3.22786	3.59981
884	166.143	0.100505	3.25353	3.63096
885	166.286	0.100671	3.27103	3.65225
886	166.571	0.101381	3.27991	3.66306
887	166.714	0.101931	3.28887	3.67398
888	166.857	0.102486	3.29791	3.68502
889	167	0.103049	3.31626	3.70744
890	167.143	0.104093	3.33497	3.73036
891	167.571	0.107291	3.36374	3.76568
892	168	0.110023	3.41372	3.82732
893	168.143	0.110849	3.45569	3.87936
894	168.286	0.111771	3.46648	3.89278
895	168.429	0.112476	3.48844	3.92013
896	168.571	0.113094	3.49961	3.93408
897	168.857	0.114783	3.54566	3.99178
898	169	0.115467	3.56956	4.02185
899	169.429	0.117623	3.58174	4.03721
900	169.857	0.11912	3.59407	4.0528
901	170	0.119594	3.60658	4.06862
902	170.143	0.119924	3.61924	4.08467
903	170.429	0.120032	3.63208	4.10097
904	170.714	0.120159	3.6451	4.11753
905	170.857	0.120142	3.67169	4.15143
906	171	0.120389	3.68527	4.16879
907	171.143	0.120584	3.69905	4.18644
908	171.286	0.120739	3.71303	4.20439
909	171.429	0.121039	3.75628	4.26011
910	171.571	0.121058	3.77114	4.27935
911	171.714	0.121145	3.78625	4.29894
912	171.857	0.121304	3.8016	4.31889
913	172	0.121259	3.86566	4.40265
914	172.143	0.121381	3.88239	4.42465
915	172.286	0.121391	3.89942	4.44711
916	172.429	0.121114	3.91676	4.47005
917	172.714	0.120547	3.93443	4.49348
918	172.857	0.120268	3.95244	4.51744
919	173.143	0.119302	3.98954	4.56702
920	173.571	0.119686	4.02818	4.61897
921	173.714	0.120323	4.04812	4.64592
922	174.143	0.122659	4.08932	4.70191
923	174.286	0.123152	4.13243	4.76094
924	174.714	0.124293	4.15477	4.79171
925	175.429	0.128843	4.20112	4.85597
926	175.714	0.129228	4.22519	4.88958
927	175.857	0.129544	4.24991	4.92425
928	176.286	0.130728	4.27531	4.96007
929	176.571	0.132194	4.30143	4.99709
930	176.714	0.132764	4.32831	5.0354
931	177	0.135176	4.356	5.07509
932	177.429	0.143291	4.38455	5.11628
933	177.714	0.148829	4.41401	5.15906
934	178.143	0.156324	4.44446	5.20356
935	178.429	0.160226	4.50856	5.29832
936	178.571	0.161602	4.54239	5.34891
937	178.714	0.162985	4.57751	5.40191
938	179.429	0.166671	4.61405	5.45756
939	179.571	0.166945	4.65212	5.51611
940	179.714	0.166877	4.73343	5.64326
941	180	0.168171	4.77701	5.71264
942	180.714	0.17061	4.8228	5.78655
943	181.143	0.173388	4.92205	5.95052
944	181.714	0.18852	4.97615	6.04223
945	181.857	0.192599	5.03374	6.14186
946	182	0.196148	5.09533	6.25085
947	182.143	0.202274	5.16154	6.37107
948	182.571	0.217335	5.23313	6.50498
949	184.857	0.254159	5.39672	6.82866
950	185.857	0.263801	5.49171	7.03009
951	186	0.263309	5.59845	7.27097
952	186.143	0.262233	5.72032	7.5692
953	186.429	0.277264	5.86235	7.95769
954	187	0.299697	6.03224	8.50685
955	189.286	0.320449	6.2409	9.41032
956	191.143	0.23449	6.48173	11.5796
