# Supplementary material for: Unsupervised learning of aging principles from longitudinal data
Source: Nat Commun. 2022 Nov 1;13:6529. doi: 10.1038/s41467-022-34051-9 (PMC9626636; doi:10.1038/s41467-022-34051-9)
Supplement: Supplementary file 10 — Source Data [file 41467_2022_34051_MOESM10_ESM.zip › source_data/suppl_fig5_dfi_pfi_adj.xlsx]

## Sheet: MA0071_F
	x	y
75	-1.04445	-0.00835
76	1.39055	0.11065
77	-0.05845	-0.04735
78	0.28255	0.04465
79	-0.12445	0.01765
80	-0.95945	-0.06135
81	-0.18845	-0.03435
82	-0.88245	-0.06135
83	1.38955	0.04465
84	0.05955	-0.04735
85	0.24655	-0.02135
86	-0.24645	-0.02135
87	-0.87845	-0.04735
88	-0.04345	0.04465
89	-0.35245	0.00465
90	0.24355	-0.06135
91	-0.03645	0.01765
92	-0.06745	0.02465
93	-0.10945	0.04465
94	1.37955	0.05765
95	2.14868	0.0928947
96	0.713684	0.0268947
97	0.249684	0.0268947
98	-0.0783158	-0.0121053
99	0.101684	0.0528947
100	0.303684	0.0398947
101	0.383684	0.0528947
102	1.23868	0.0268947
103	0.759684	0.0928947
104	0.425684	-0.0121053
105	0.567684	0.000894737
106	0.0226842	-0.0391053
107	-1.94432	-0.144105
108	0.455684	0.0268947
109	-1.78932	-0.144105
110	0.965684	0.0138947
112	-2.77832	-0.0121053
113	0.391684	-0.0651053
114	-2.13832	-0.0251053
115	-1.57405	-0.0411053
116	-1.86605	-0.160105
117	-1.34505	0.102895
118	2.23595	0.0898947
119	-0.951053	-0.0941053
120	-1.05105	-0.00210526
121	1.04395	0.0638947
122	-1.23105	-0.0411053
123	-1.91605	-0.120105
124	3.66495	0.194895
125	-1.20105	-0.0681053
126	0.716947	-0.00210526
127	-1.20505	0.102895
128	-0.629053	-0.0681053
129	1.74895	-0.0411053
130	-0.981053	-0.0681053
131	2.07895	0.155895
132	0.0419474	-0.0681053
133	2.41895	0.0638947
134	-1.212	-0.136947
135	-2.871	-0.228947
136	0.139	0.0210526
137	2.6	0.126053
139	0.093	0.0600526
140	-0.737	-0.0579474
141	-0.432	0.0470526
142	2.528	0.126053
143	-0.788	-0.110947
144	1.791	0.0210526
145	-0.199	-0.0839474
146	0.257	0.0470526
147	-0.298	-0.0579474
148	0.706	0.126053
149	-0.588	-0.0709474
150	0.128	0.0600526
151	-0.137	-0.00494737
152	-0.98	-0.0449474
153	1.28381	-0.0154444
154	0.522813	0.168556
155	-0.573187	-0.0684444
156	1.35481	0.142556
157	-0.409187	-0.0544444
158	0.900813	0.0105556
160	-1.21519	-0.0414444
161	-0.355187	-0.0284444
162	0.710813	0.0375556
163	-0.644187	-0.0944444
164	-1.44019	-0.0814444
165	-0.301187	-0.0684444
166	0.323813	-0.0284444
168	-0.690187	-0.0544444
169	0.522813	0.0505556
170	0.0088125	-0.0414444
171	0.936632	-0.0198421
172	1.43263	-0.0468421
173	-0.750368	0.0191579
174	3.32063	0.0321579
175	-1.70137	-0.0858421
176	1.80763	0.125158
177	-2.71737	-0.177842
178	-0.0903684	-0.00684211
179	2.60563	0.125158
180	-4.19237	-0.0858421
181	1.94363	0.177158
182	0.597632	-0.0198421
183	1.51263	0.111158
184	0.739632	0.0721579
185	-0.0773684	0.0321579
186	-2.34537	-0.177842
187	-0.755368	0.111158
189	-0.413368	0.0191579
190	-1.85337	-0.203842
191	-1.35483	0.00583333
192	-1.87683	0.0248333
193	1.58217	0.126833
194	0.347167	-0.0681667
196	0.410167	-0.0211667
197	0.892167	-0.0681667

## Sheet: MA0071_M
	x	y
0	0.4923	-0.07095
1	0.0883	0.00305
2	2.5583	0.10605
3	-0.8447	-0.02595
4	-0.0977	0.01805
5	1.1833	-0.02595
6	0.2223	-0.01195
7	0.7953	0.07605
8	1.0693	-0.05595
9	-0.1267	0.13505
10	0.5023	-0.05595
11	-1.4937	0.01805
12	1.2783	0.00305
13	-2.0097	0.04705
14	-2.1977	0.07605
15	1.1023	-0.02595
16	-0.5437	-0.05595
17	-0.6927	-0.07095
18	-1.8437	-0.01195
19	0.5583	-0.07095
20	1.61767	0.145611
21	-1.39333	-0.0603889
22	-0.510333	0.0276111
23	0.348667	-0.0603889
24	-0.248333	-0.0313889
25	-0.0433333	0.0576111
26	0.890667	-0.00138889
27	1.10467	-0.00138889
28	-2.47833	0.0276111
29	0.855667	0.0276111
30	2.38467	-0.0753889
31	-2.46433	-0.0313889
32	0.602667	-0.0163889
33	1.03167	0.0276111
34	-2.78833	-0.0163889
35	0.442667	0.0426111
36	1.70367	0.0426111
37	-1.05633	-0.104389
38	-0.0430625	0.135313
39	0.718938	0.0173125
40	-0.217062	0.0023125
41	-1.06206	-0.0706875
42	0.591937	-0.0116875
43	0.517937	-0.0416875
45	0.760937	-0.0706875
46	1.87994	0.135313
47	-1.31106	-0.0706875
48	-0.666063	-0.0706875
49	-2.90006	-0.0416875
50	-1.20706	-0.0556875
51	-0.893063	-0.0556875
52	-0.422063	-0.0266875
53	0.420938	0.0173125
54	3.83094	0.208313
55	-1.7595	-0.1725
56	0.7805	0.0775
57	-1.0765	-0.1135
58	0.4615	0.0775
59	-2.3015	-0.1575
60	1.0835	0.0485
61	1.5715	0.1515
62	-0.7195	-0.0545
63	-1.0595	-0.0985
64	0.7685	0.0335
65	1.2705	0.0775
66	0.4935	0.0925
67	0.2695	0.0775
68	0.2175	-0.0395
69	-0.1942	0.127667
70	-1.4922	-0.328333
71	0.4858	0.112667
72	1.9308	0.0246667
73	-0.7302	-0.0933333

## Sheet: MA0072_M
	x	y
198	1.05685	0.00544444
199	-0.168148	-0.0105556
200	-2.61615	-0.0105556
201	0.810852	-0.0105556
202	-0.885818	-0.0382727
203	2.52248	0.116476
204	1.949	0.0736875
205	0.684286	-0.0511429
206	-2.52615	0.00544444
207	-2.02682	-0.00727273
208	-1.56552	0.0704762
209	-1.16	-0.0043125
210	0.0312857	0.0578571
211	-1.57715	-0.103556
212	-0.761818	-0.0692727
213	-0.0315238	0.0234762
214	0.537	-0.113312
215	0.967286	0.0578571
216	0.131852	-0.0575556
217	0.111182	-0.0852727
218	0.0424762	-0.0555238
219	2.06585	0.0204444
220	1.39218	0.117727
221	0.240476	-0.0395238
222	3.71085	0.114444
223	2.21018	0.0707273
224	2.68848	0.0544762
225	2.919	0.0276875
226	-0.237148	-0.0575556
227	0.976182	0.0237273
228	0.737476	0.00747619
229	0.718	0.0896875
230	-1.51615	-0.0725556
231	-1.34382	-0.0692727
232	-2.98752	-0.148524
233	-1.784	-0.113312
234	-1.01115	0.0364444
235	1.73718	0.102727
236	-0.718524	0.0544762
237	0.0668519	0.0204444
238	-0.104818	0.0237273
239	-0.290524	-0.0395238
240	0.464	-0.0193125
241	-2.44215	-0.0415556
242	-0.102818	-0.0692727
243	-1.85052	-0.0235238
244	-2.126	-0.113312
245	-1.80071	-0.0671429
246	-0.709818	0.0557273
247	-0.464524	-0.00852381
248	1.416	0.136688
249	2.74185	0.00544444
250	0.713182	-0.0542727
251	0.910476	0.0384762
252	1.601	0.136688
253	1.89029	0.0268571
254	-0.492148	-0.0575556
255	-0.787818	-0.0382727
256	-0.998148	0.00544444
257	-1.15752	0.0384762
258	2.40385	0.0364444
259	4.40918	0.117727
260	8.29748	0.179476
261	2.944	0.105688
262	-0.881148	-0.0415556
263	-0.297818	0.0237273
264	-0.939524	-0.148524
265	-1.834	-0.129312
266	-0.709148	0.0204444
267	-0.708818	-0.0852727
268	-2.32552	-0.0705238
269	-1.14215	-0.0575556
270	-1.25782	-0.132273
271	1.83885	-0.0255556
272	-0.339148	-0.0105556
273	-1.23182	0.0397273
274	-1.90552	-0.0395238
275	-2.287	-0.144313
276	-1.45115	0.0524444
277	0.0991818	0.102727
278	-0.740524	0.0544762
279	-1.346	-0.0193125
280	0.757852	-0.0575556
281	0.891182	-0.0382727
282	0.627476	-0.0555238
283	-0.014	0.0276875
284	-1.02271	0.0268571
285	4.11485	0.192444
286	-1.59315	0.0994444
287	-2.31982	0.00872727
288	-1.08952	-0.00852381
289	-1.997	0.0586875
290	-0.749714	-0.0511429

## Sheet: lin_fit
	x	y
0	-4.19236	-0.133126
1	-2.8046	-0.0896277
2	-1.41684	-0.0461297
3	-0.0290802	-0.00263174
4	1.35868	0.0408663
5	2.74644	0.0843643
6	4.1342	0.127862
7	5.52196	0.17136
8	6.90972	0.214858
9	8.29748	0.258356
