# Supplementary material for: Unsupervised learning of aging principles from longitudinal data
Source: Nat Commun. 2022 Nov 1;13:6529. doi: 10.1038/s41467-022-34051-9 (PMC9626636; doi:10.1038/s41467-022-34051-9)
Supplement: Supplementary file 10 — Source Data [file 41467_2022_34051_MOESM10_ESM.zip › source_data/suppl_fig6_cluster_test.xlsx]

## Sheet: Sheet1
	HB	HCT	RBC	dFI	PLT	MCV	MCH	MCHC	GR%	LY%	GR	WBC	LY
HB	1	0.927617	0.903258	0.814197	0.31854	0.0234523	0.00929497	0.0148415	0.115299	0.209601	0.00985193	0.0452994	0.176905
HCT	0.927617	1	0.947906	0.824573	0.398273	0.0514481	0.250535	0.355015	0.114731	0.17934	0.0184872	0.0500861	0.149421
RBC	0.903258	0.947906	1	0.924101	0.496438	0.262963	0.427088	0.278354	0.169363	0.234295	0.0388599	0.0213894	0.140102
dFI	0.814197	0.824573	0.924101	1	0.615569	0.435127	0.474105	0.177044	0.360765	0.444431	0.290456	0.147022	0.0685623
PLT	0.31854	0.398273	0.496438	0.615569	1	0.371751	0.50865	0.279525	0.244145	0.226928	0.120102	0.0286628	0.0527483
MCV	0.0234523	0.0514481	0.262963	0.435127	0.371751	1	0.607989	0.192834	0.195144	0.19464	0.192894	0.0880463	0.015836
MCH	0.00929497	0.250535	0.427088	0.474105	0.50865	0.607989	1	0.659455	0.160135	0.113792	0.130393	0.0505778	0.0451893
MCHC	0.0148415	0.355015	0.278354	0.177044	0.279525	0.192834	0.659455	1	0.0208303	0.0359121	0.0136065	0.01516	0.0474712
GR%	0.115299	0.114731	0.169363	0.360765	0.244145	0.195144	0.160135	0.0208303	1	0.806844	0.35691	0.0676096	0.295069
LY%	0.209601	0.17934	0.234295	0.444431	0.226928	0.19464	0.113792	0.0359121	0.806844	1	0.466662	0.221224	0.279886
GR	0.00985193	0.0184872	0.0388599	0.290456	0.120102	0.192894	0.130393	0.0136065	0.35691	0.466662	1	0.830828	0.565548
WBC	0.0452994	0.0500861	0.0213894	0.147022	0.0286628	0.0880463	0.0505778	0.01516	0.0676096	0.221224	0.830828	1	0.697496
LY	0.176905	0.149421	0.140102	0.0685623	0.0527483	0.015836	0.0451893	0.0474712	0.295069	0.279886	0.565548	0.697496	1
