# Supplementary material for: Unsupervised learning of aging principles from longitudinal data
Source: Nat Commun. 2022 Nov 1;13:6529. doi: 10.1038/s41467-022-34051-9 (PMC9626636; doi:10.1038/s41467-022-34051-9)
Supplement: Supplementary file 10 — Source Data [file 41467_2022_34051_MOESM10_ESM.zip › source_data/suppl_fig7_corr_train.xlsx]

## Sheet: Sheet1
	GR%	GR	HB	HCT	LY%	LY	MCH	MCHC	MCV	PLT	RBC	WBC	age	dFI
3363	26.8	1.93	17.2	54.8	71.4	5.12	14.8	31.3	47.2	897	11.6	7.18	52	-2.248
3364	22.3	2.38	16.9	48.5	75.3	7.87	15.8	34.8	45.4	1335	10.7	10.5	78	-1.214
3365	17.1	1.61	17.2	48	80.4	7.56	15.1	35.8	42.1	1042	11.4	9.4	26	-3.067
3366	27.1	1.16	18	57.6	69.6	2.97	15.1	31.2	48.4	1001	11.9	4.27	52	-2.849
3367	36.6	1.81	17.3	49.9	60.9	3.02	15.9	34.7	45.8	937	10.9	4.96	78	-1.111
3368	63.4	1.45	15.3	45	35	0.8	15.6	34	45.8	946	9.82	2.29	104	1.015
3369	16.8	1.27	14.9	45.3	81.7	6.19	14	32.9	42.6	1041	10.6	7.58	26	-1.57
3370	25.8	1.53	17.5	54.8	72.2	4.28	15.3	32	47.9	988	11.4	5.93	52	-2.285
3371	37.7	3.56	17.2	49	59.5	5.61	15.5	35	44.4	1099	11	9.44	78	-0.377
3372	45	3.78	15.6	49.4	52.8	4.44	14.9	31.6	47	1128	10.5	8.4	104	0.971
3373	17.1	1.27	16	45.4	81	6.05	15	35.2	42.5	846	10.7	7.46	26	-2.042
3374	25.3	1.9	16.5	52.5	72.6	5.41	14.7	31.4	46.8	1198	11.2	7.46	52	-1.511
3375	20.5	1.7	16.8	49.6	76.5	6.31	15.7	33.9	46.3	978	10.7	8.25	78	-1.638
3376	34.2	3.35	11.4	37.4	63.9	6.25	13.4	30.4	44	1819	8.51	9.78	104	2.105
3377	21.6	1.47	14.9	47	76.3	5.18	13.5	31.7	42.7	1062	11	6.79	26	-1.465
3378	26.5	2.28	18.2	58.7	71.5	6.16	15	31	48.3	1167	12.1	8.61	52	-2.782
3379	38.3	3.43	18.4	52.9	56.8	5.09	15.8	34.7	45.5	1083	11.6	8.96	78	-1.249
3380	18.7	1.55	16.6	47.5	78.8	6.56	14.9	35	42.7	1177	11.1	8.32	26	-2.292
3381	15.2	0.81	16	53.1	83.2	4.46	15.1	30.2	50.1	1056	10.6	5.36	52	-1.707
3382	27.5	1.94	17.5	50.5	69.8	4.9	15.5	34.7	44.8	1097	11.3	7.03	78	-1.884
3383	18.3	1.3	16.7	47.2	79.4	5.63	15.4	35.4	43.5	1017	10.8	7.09	26	-2.181
3384	27.8	1.67	16.7	53.1	70	4.2	13.7	31.4	43.7	1311	12.2	6	52	-2.685
3385	24.6	1.3	16	46.7	73	3.89	14.3	34.3	41.8	1166	11.2	5.32	78	-1.748
3386	19.2	1.34	15.6	48.3	78.4	5.47	13.7	32.3	42.6	806	11.3	6.98	26	-2.483
3387	23.7	1.67	17.5	55.8	74.8	5.23	15.1	31.4	48.2	802	11.6	7	52	-2.601
3388	37.3	2.39	15.6	45.4	56.3	3.6	16.1	34.5	46.8	1279	9.71	6.4	78	0.885
3389	38.5	4.57	16	49.2	57.7	6.78	14.5	32.5	44.6	1007	11	11.8	104	0.086
3390	15.7	1.32	17.1	49.1	82.2	6.93	14.9	34.9	42.7	1126	11.5	8.43	26	-3.348
3391	24.2	1.65	16.5	51.2	68.5	4.69	15.1	32.2	46.7	939	11	6.84	104	-1.179
3392	38.4	2.82	16.7	50.4	58.5	4.31	15.1	33.1	45.5	935	11.1	7.36	104	-0.359
3393	25.9	1.85	16.2	50.4	70.7	5.07	14.6	32.2	45.4	871	11.1	7.17	104	-1.391
3394	32.3	2.52	16.9	52.6	64.2	5.01	14.6	32.2	45.4	739	11.6	7.8	104	-1.676
3395	26.4	1.02	15.3	49.6	71.6	2.76	14.1	30.8	45.6	1414	10.9	3.86	52	-0.781
3396	41.1	4.1	16.3	47.9	50.3	5.04	14.5	34.1	42.7	1303	11.2	10	78	0.117
3397	38.9	2.87	17.1	54.2	56.9	4.21	13.2	31.5	41.8	2023	12.9	7.39	104	-2.31
3398	44.2	4.08	15.8	50.5	51.5	4.74	14.2	31.3	45.3	1490	11.2	9.21	52	0.354
3399	48.3	3.66	17.4	50.6	45.6	3.45	15.1	34.3	43.9	1275	11.5	7.57	78	0.03
3400	44.1	3.96	16.3	51.2	53.1	4.76	14	31.9	43.8	1666	11.7	8.97	104	-0.348
3401	31.8	1.08	16.2	51.9	66.2	2.24	14.5	31.2	46.4	1318	11.2	3.39	52	-1.142
3402	51.1	3.35	15.4	45.2	40.4	2.65	14.6	34.1	42.8	1308	10.6	6.56	78	0.816
3403	46.7	3.51	17.6	54.6	50.2	3.77	14	32.2	43.4	1639	12.6	7.52	104	-1.592
3404	45.2	4.88	16.6	52.7	51.8	5.59	14.6	31.5	46.3	1450	11.4	10.8	52	0.173
3405	58.7	2.23	16.5	48.3	33.6	1.27	14.9	34.2	43.5	1582	11.1	3.79	78	0.599
3406	25.7	4.14	16.7	52.1	70.8	11.4	14.1	32.2	44	1845	11.8	16.1	104	-1.895
3407	14.1	1.54	17.3		83.6	8.82			43.4	751		10.6	26
3408	68.7	6.59	16.4	47.5	25.7	2.47	14.5	34.6	42	1165	11.3	9.6	78	0.545
3409	60.6	4.4	15.7	49.9	34.9	2.52	13.5	31.5	42.8	1689	11.7	7.24	104	0.155
3410	35.1	2.55	17.4	55.3	62.6	4.54	15	31.5	47.5	1251	11.6	7.25	52	-1.32
3411	58.6	3.02	16.4	46.7	33.6	1.73	14.5	35	41.5	1269	11.2	5.15	78	0.31
3412	19.9	1.57	17.7	49.7	77.1	6.06	15.4	35.6	43.2	1007	11.5	7.86	26	-2.981
3413	35.2	2.01	15.8	49.8	63	3.6	14.7	31.8	46.3	1217	10.8	5.71	52	0.02
3414	42.8	3.01	17.1	49.4	48.5	3.4	15.1	34.6	43.5	1367	11.3	7.02	78	0.135
3415	41	1.74	15.3	48.6	52.9	2.25	13.9	31.4	44.3	1385	11	4.25	104	0.302
3416	32	1.21	17	54.2	65.8	2.5	14.8	31.3	47.4	1210	11.4	3.79	52	-1.7
3417	69.8	5.29	16.1	48.9	27	2.04	14.9	32.9	45.3	1593	10.8	7.57	104	1.198
3418	51.9	2.48	16.3	51.9	43.3	2.07	13.1	31.4	41.8	2362	12.4	4.78	104	-0.785
3419	46.3	5.79	13.8	41.9	50.5	6.31	14.2	32.9	43.2	1938	9.7	12.5	104	1.486
3420	52.4	5.83	16.9	52.1	43.3	4.88	14.2	32.4	44	1604	11.8	11.2	104	-0.148
3421	44.7	5	15.2	46.4	51.6	5.78	13.9	32.8	42.4	1866	10.9	11.2	104	0.388
3422	45.4	2.47	18.9	59.3	51.7	2.81	14.1	31.8	44.2	2282	13.4	5.44	104	-2.855
3423	15.8	1.26	18.4	51.2	82.3	6.57	16	36	44.3	1150	11.5	7.98	26	-3.213
3424	16	0.85	17.9	50.9	81.8	4.36	16	35.1	45.6	904	11.2	5.33	26	-2.971
3425	17.3	1.19	18.4	52.1	79.7	5.44	15.9	35.3	45.2	1161	11.5	6.83	26	-3.038
3426	15.5	1.02	18.2	51.6	82.2	5.36	16.1	35.3	45.5	1166	11.3	6.53	26	-2.939
3427	17.8	1.12	18.1	51.9	79.4	5.02	15.8	34.9	45.4	1054	11.4	6.32	26	-2.955
3428	25.7	1.63	17.2	49.1	72.2	4.56	15.8	35	45.1	1062	10.9	6.32	26	-1.703
3429	18.4	1.1	17.1	51	78.1	4.62	15.6	33.5	46.6	953	11	5.92	26	-2.245
3430	19	1.14	17.8	51.5	78.2	4.7	15.8	34.6	45.6	1126	11.3	6.01	26	-2.673
3431	19.5	1.23	18	52.1	77.4	4.84	15.8	34.6	45.6	1050	11.4	6.26	26	-2.771
3432	22.5	1.44	17.7	50.8	74.6	4.77	15.6	34.8	44.9	1191	11.3	6.39	26	-2.482
3433	19.1	1.25	14.9	46.4	77.6	5.02	14.6	32.2	45.6	781	10.2	6.48	52	-0.596
3434	19.9	1.09	16.9	48.3	77.8	4.28	15.1	35	43.4	1008	11.1	5.5	26	-2.533
3435	20.6	0.97	14.4	46.1	76.6	3.63	14.9	31.3	47.6	1083	9.69	4.73	52	-0.186
3436	32.4	1.14	12.7	37.4	60.9	2.15	14.8	34	43.6	913	8.56	3.53	78	1.543
3437	27.1	0.95	14.9	47.3	70.2	2.46	15.3	31.5	48.6	975	9.72	3.5	52	-0.309
3438	38.3	0.98	13.4	40.6	56.5	1.45	14.8	33.1	44.5	110	9.11	2.56	78	0.575
3439	19.1	0.81	16.2	50.3	76.1	3.23	15.2	32.2	47.1	1026	10.7	4.24	26	-1.813
3440	30.3	1.43	15.2	47.6	66.5	3.13	14.9	31.9	46.7	1244	10.2	4.71	52	0.1
3441	28.2	1.2	13.9	41.7	67.1	2.85	14.6	33.4	43.7	859	9.53	4.25	78	0.719
3442	8.2	1	17.2	46.5	91	11.6	17.1	37	46	1331	10.1	12.7	26	-1.823
3443	31.8	1.61	14.5	45.2	63.4	3.22	14.8	32	46.2	1038	9.78	5.07	52	0.903
3444	30.5	1.27	13.2	38.9	62.7	2.6	14.8	34	43.4	723	8.97	4.15	78	1.19
3445	59.9	2.87	13.3	39.2	35.6	1.71	14.8	34	43.6	1077	8.99	4.8	78	1.991
3446	21.2	1.34	16.7	48.6	75.8	4.82	15.4	34.4	44.7	926	10.9	6.35	26	-1.963
3447	30.2	2.9	14.1	45	66.9	6.42	14.5	31.4	46.3	1295	9.72	9.6	52	1.162
3448	33.3	2.98	14	41.6	60.1	5.38	14.7	33.8	43.6	1547	9.54	8.95	78	1.272
3449	15.7	0.84	14.9	45.7	80.5	4.31	14.6	32.5	44.9	1401	10.2	5.35	52	-0.9
3450	39.2	1.44	15.4	45.3	53.6	1.96	13.5	34.1	39.7	1030	11.4	3.66	78	-0.618
3451	11.9	1.35	15.7	45.9	87.6	9.89	15.8	34.2	46.1	1672	9.95	11.3	26	-1.033
3452	36.5	2.38	13.9	41.1	58.6	3.82	15	33.7	44.4	1212	9.26	6.52	78	1.455
3453	73.9	8.22	13.4	40.3	20.1	2.22	15.3	33.2	46	386	8.76	11.1	78	2.588
3454	55.6	2.15	11.2	34.1	39.9	1.53	14.5	32.7	44.2	229	7.72	3.85	78	2.524
3455	32.4	1.99	14.5	42.8	59.6	3.64	14.2	33.9	41.8	1427	10.2	6.12	78	0.514
3456	19.9	1.15	14.3	42.6	74.3	4.3	14.7	33.7	43.8	1006	9.73	5.79	78	0.097
3457	59.3	5.1	13.2	41.9	34.3	2.95	14	31.5	44.4	955	9.42	8.6	104	1.893
3458	57.5	3.93	12.6	38.5	35.8	2.44	14.5	32.8	44.3	1445	8.71	6.82	78	2.494
3459	53.1	2.11			45.4	1.8				2721		3.97	78
3460	31.9	1.79	14.5	43.3	59.2	3.34	14.7	33.5	43.8	914	9.88	5.63	78	0.803
3461	28.8	1.88	14	42.2	64.6	4.18	14.3	33.1	43.3	967	9.74	6.48	78	0.731
3462	26.9	1.31	13.3	39.2	67.3	3.28	14.4	33.9	42.5	1263	9.21	4.87	78	0.978
3463	41.6	2.95	13.8	44.1	54.8	3.9	14.4	31.2	46.1	1108	9.58	7.11	52	1.472
3464	24.6	1.46	14.7	42.1	71.8	4.26	14.6	34.9	41.8	870	10.1	5.93	26	-0.169
3465	31	1.22	13.5	43.5	65	2.57	14.2	31	45.7	877	9.54	3.95	52	0.989
3466	19.3	0.92	14.4	41.4	76.8	3.68	14.5	34.8	41.8	1256	9.9	4.79	26	-0.365
3467	19.1	1.35	14.2	43.1	77.9	5.52	13.3	32.9	40.4	779	10.7	7.08	26	-1.333
3468	30.3	1.19	14.1	45.3	66.5	2.61	14.6	31.1	46.8	1198	9.69	3.93	52	0.779
3469	61.2	5.1	14.2	44.3	33.6	2.8	13.9	32.1	43.3	1422	10.2	8.33	104	1.319
3470	21.8	1.13	14.7	42.4	74.9	3.9	14.6	34.7	42.1	1054	10.1	5.2	26	-0.419
3471	18.3	1.24	13.2	41.2	78.4	5.3	13.6	32.1	42.3	943	9.73	6.76	26	0.165
3472	20.4	1.02	13	45.7	75.8	3.76	14.4	28.4	50.6	1109	9.03	4.97	52	1.243
3473	16	0.97	14.9	43.9	80.5	4.88	14.8	34	43.3	978	10.1	6.06	26	-0.929
3474	32.6	1.73	15.5	49	59.6	3.15	14.2	31.7	44.9	822	10.9	5.29	52	-0.087
3475	31.8	1.36	13.1	40.9	63.5	2.73	13.2	32	41.4	698	9.89	4.29	26	0.285
3476	51.7	5.61	13.9	45	43.5	4.76	14.5	30.9	47.1	1159	9.57	10.9	52	1.954
3477	14.3	0.82	14.7	45	81.9	4.67	13.8	32.7	42.2	651	10.7	5.7	26	-2.102
3478	36.3	2.01	14.5	42.8	57.3	3.18	14.7	33.9	43.3	1009	9.89	5.55	78	0.821
3479	21.3	1.52	13.9	42.2	74.4	5.32	14.6	32.9	44.3	1067	9.53	7.15	78	0.65
3480	31.3	1.98	13.7	42.5	62	3.93	14.1	32.1	43.8	746	9.71	6.34	78	0.812
3481	37.5	1.77	13.9	41.1	57	2.69	14.7	33.9	43.5	1021	9.46	4.72	78	1.126
3482	56.9	6.09	15.8	48.2	35.8	3.83	13.1	32.8	40.1	1786	12	10.7	78	-0.428
3483	20.5	1.45	16.5	51	76.4	5.4	14.8	32.4	45.6	907	11.2	7.07	52	-2.152
3484	25.9	2.41	15.6	44.1	70.7	6.58	15	35.4	42.2	921	10.4	9.3	78	-0.364
3485	19.3	1.85	17.9	49	78.3	7.51	15.6	36.5	42.7	1331	11.5	9.59	26	-2.885
3486	21.8	2.16	16.3	50.6	75.9	7.54	14.4	32.1	44.8	1247	11.3	9.93	52	-1.934
3487	28	2.24	15.9	45.3	68.3	5.48	15	35.1	42.8	815	10.6	8.02	78	-0.544
3488	56.1	1.21	16	46.5	39.6	0.85	15.8	34.5	45.7	940	10.2	2.15	104	0.256
3489	18	1.98	18	50.4	79.9	8.98	15.3	35.7	42.7	1114	11.8	11.2	26	-3.517
3490	26.8	1.34	16	48.6	70.5	3.53	14.9	33	45.2	899	10.7	5	52	-0.972
3491	43.2	2.74	16.6	47.6	54.6	3.47	15	34.9	43.1	337	11	6.35	78	-0.652
3492	62.8	5.86	11.4	34.9	33.8	3.15	15.9	32.7	48.5	164	7.19	9.33	104	3.701
3493	31.5	0.93	16.5	51.2	65.7	1.93	14.8	32.2	46.1	1116	11.1	2.94	52	-1.434
3494	60.3	1.35	16.1	46.5	37.2	0.84	15.5	34.7	44.6	696	10.4	2.25	78	0.237
3495	18.7	1.66	17.5	49.1	79.5	7.07	14.9	35.6	41.8	1111	11.8	8.89	26	-3.469
3496	27.5	1.48	16.2	47.9	69.6	3.72	15	33.8	44.4	761	10.8	5.35	78	-1.1
3497			16.5	44.8			14.9	36.8	40.4	858	11.1		104
3498	17.2	1.55	17.7	48.6	80.8	7.27	15.2	36.4	41.7	1213	11.7	9	26	-3.517
3499	21.4	1.95	16.7	52	75.4	6.87	14.8	32.1	45.9	1093	11.3	9.11	52	-2.067
3500	18.3	1.79	16.1	46.5	77.9	7.63	15.1	34.5	43.7	1013	10.7	9.79	78	-1.517
3501	31.7	1.53	15.2	46.2	63.8	3.09	15.3	33	46.4	1075	9.97	4.84	104	0.245
3502	22.4	2.62	18.3	50.9	75.5	8.74	15.3	35.9	42.7	805	11.9	11.6	26	-3.45
3503	30.1	2.12	16.1	49.3	67.3	4.72	14.7	32.7	44.9	1353	11	7.02	52	-0.65
3504	26.2	2.02	15.5	43.6	71	5.5	15.1	35.5	42.6	970	10.2	7.74	78	-0.226
3505	18.4	1.37	17.6	47.3	79	5.92	15.7	37.2	42.2	1237	11.2	7.49	26	-2.807
3506	24.6	1.35	16.1	49.5	72.4	3.97	14.8	32.5	45.5	1162	10.9	5.48	52	-1.202
3507	33.3	1.28	15.6	44.2	62.7	2.41	15.7	35.2	44.6	1077	9.93	3.84	78	-0.212
3508	26.9	1.21	14.4	44.5	68.7	3.09	13.9	32.3	42.9	909	10.4	4.5	104	-0.059
3509	29.6	2.81	15.6	45.9	65.3	6.2	14	33.9	41.4	1252	11.1	9.5	104	-0.643
3510	22.1	2.81	16.3	47.9	74.7	9.39	14.6	34.1	42.9	925	11.2	12.6	52	-1.863
3511	58.1	2.39	15	44.4	41	1.7	13.5	33.8	40	1071	11.1	4.13	78	-0.061
3512	26.5	2.04	14.7	43.5	69.6	5.35	15.1	33.8	44.8	1523	9.7	7.69	52	0.827
3513	25.4	2.85	16.6	49.4	70.7	7.91	14.2	33.7	42.1	826	11.8	11.2	52	-2.413
3514	17.9	2.3	16.3	48.5	79.8	10.2	14.9	33.7	44.4	1124	10.9	12.8	52	-1.89
3515	20.8	2.04	16.9	50	75.4	7.37	14.4	33.9	42.4	1220	11.8	9.78	52	-2.823
3516	18.7	1.75	16.1	47.7	78.2	7.32	14.4	33.8	42.7	1403	11.2	9.36	52	-2.076
3517	24.6	2.08	16.7	49.2	71.9	6.09	14.3	34	42.1	1287	11.7	8.47	52	-2.291
3518	20.6	2.25	14.6	43.7	77	8.48	14.9	33.5	44.5	859	9.8	11	78	0.178
3519	29.1	2.09	15.2	46	68.4	4.91	13.6	33.1	41.1	1189	11.2	7.18	78	-1.009
3520	28.4	3.1	15.5	44.9	67.4	7.44	14.5	34.6	41.9	977	10.7	11	78	-0.371
3521	41.1	3.69	16.9	47.1	57.5	5.17	16.2	35.9	45	933	10.5	8.99	26	0.094
3522	33.2	3.11	15	43.8	63.6	5.98	15	34.3	43.7	1205	10	9.39	78	0.757
3523	37.1	2.37	16.1	45.4	62.6	3.99	16.2	35.5	45.7	905	9.94	6.38	26	0.004
3524	35.1	2.02	15.8	44.6	64.1	3.68	15.8	35.4	44.8	750	9.95	5.74	26	-0.076
3525	35	2.33	15.6	43.6	64.2	4.27	16	35.7	44.9	672	9.71	6.65	26	0.205
3526	40.3	3.43	14.6	43.2	55.8	4.75	14.8	33.8	43.7	873	9.88	8.51	78	0.946
3527	37.5	3.38	13	38.9	57.5	5.19	13.4	33.3	40.4	683	9.64	9.02	78	0.686
3528	15.4	1.29	17.5	48.3	82.9	6.96	15.5	36.3	42.7	1102	11.3	8.4	26	-3.121
3529	14.5	1.61	18	52.2	83.1	9.12	15.5	34.4	45.1	1144	11.6	11	26	-3.12
3530	20.3	1.65	17.4	49.9	76.6	6.24	16	35	45.9	579	10.9	8.14	26	-2.211
3531	16.3	1.82	18	51	81.4	8.92	15.7	35.3	44.3	950	11.5	11	26	-3.023
3532	17.9	1.95	14.7	45.1	78.4	8.45	16.1	32.6	49.3	1615	9.15	10.8	52	0.522
3533	9	0.94	16.5	45.8	89.1	9.36	16.4	36.1	45.5	1410	10.1	10.5	26	-1.71
3534	16.8	1.37	15.1	46.9	80.3	6.57	15.8	32.1	49.2	536	9.55	8.18	52	-0.65
3535	10.3	0.81	16.4	46.4	87.2	6.89	16.2	35.4	45.9	937	10.1	7.9	26	-1.843
3536	12.4	1.34	15	45.9	84.9	9.26	15.5	32.7	47.5	1185	9.66	10.9	52	-0.605
3537	9.4	0.92	16.7	47	88.9	8.63	16.3	35.6	45.8	1078	10.3	9.71	26	-2.047
3538	16.6	1.63	15.4	46.8	80.6	7.94	16	32.8	48.8	1228	9.58	9.84	52	-0.332
3539	14.8	1.77	17	43.7	82.6	9.92	17.9	38.9	46	625	9.52	12	26	-1.11
3540	16.2	1.8	15.1	45.5	81.2	8.82	15.8	33.2	47.6	1202	9.57	10.9	52	-0.204
3541	7.2	0.94	16.6	46.1	90.6	11	16.5	36	45.7	1164	10.1	12.2	26	-1.877
3542	16.2	1.45	15.2	46.8	80.9	7.23	15.8	32.4	48.8	1180	9.58	8.94	52	-0.405
3543	14.6	1.37	16.7	45.4	83.4	7.77	16.2	36.8	44.1	1559	10.3	9.32	26	-1.563
3544	13	1.25	14.8	45.3	84	8.09	15.7	32.7	48.1	1265	9.42	9.63	52	-0.421
3545	13.8	1.68	16.7	45.7	84	9.95	16.1	36.5	44.3	1241	10.3	11.9	26	-1.596
3546	16.6	1.64	14.8	45	80.8	7.98	15.9	32.8	48.4	1332	9.3	9.88	52	0.036
3547	14.7	1.54	16.4	37.8	83.5	9.06	19.2	43.4	44.4	1240	8.5	10.8	26	-0.07
3548	25.6	2.27	13.2	37.6	70.6	6.26	15.6	35	44.6	1832	8.44	8.87	78	1.91
3549	32.5	1.89	14.8	42.8	62.4	3.63	15.4	34.5	44.4	1792	9.62	5.82	78	1.069
3550	21.9	1.85	13.8	40.5	75.4	6.38	15.2	34	44.8	1382	9.04	8.46	78	1.209
3551	23.6	1.19	10.4	32.1	72.4	3.67	16.3	32.5	50.2	939	6.4	5.06	78	3.936
3552	20.2	1.83	13.9	39.6	75.8	6.84	15.9	35.2	45.3	1919	8.74	9.03	78	1.233
3553	45.1	2.43	8.6	28.2	52.7	2.84	17.5	30.7	57	721	4.95	5.39	78	7.311
3554	34.8	2.37	13.2	38.3	62	4.2	16.1	34.4	46.8	2374	8.18	6.78	78	2.461
3555	29.3	1.75	9.5	29.8	68.3	4.07	16.8	32	52.5	625	5.67	5.96	78	5.255
3556	31.9	5.33	11.8	38	66.5	11.2	14.8	31	48	2673	7.91	16.8	52	3.159
3557	24.1	2.83	14.8	43.2	72.6	8.39	16.4	34.3	47.9	1569	9.01	11.6	26	1.116
3558	17.9	3.01	13.9	43.3	78.5	13.1	14.9	32.2	46.3	2173	9.37	16.7	52	1.294
3559	16.2	1.86	15.9	46.3	80.8	9.39	15.9	34.3	46.5	1407	9.97	11.6	26	-0.694
3560	15.7	1.6	15.6	47.5	81.1	8.46	16	32.8	49	1715	9.7	10.4	52	-0.298
3561	12.3	1.29	13.8	42.5	84.8	9	14.4	32.4	44.6	1260	9.54	10.6	26	-0.016
3562	19.8	2.23	14.3	44.4	77.2	8.82	15.9	32.2	49.2	1634	9.03	11.4	52	1.051
3563	12.3	1.11	16.1	45.2	83.5	7.55	16.2	35.6	45.7	1286	9.89	9.04	26	-1.248
3564	19	2.05	14.2	44.4	77.3	8.26	15.4	32	48.1	807	9.24	10.7	52	0.738
3565	20	1.7		45.4	76.6	6.49			44.5	1211	10.2	8.48	26
3566	18.4	2.03	15.4	46.8	77.8	8.55	16	32.8	48.8	1671	9.58	11	52	0.059
3567	16	1.54	16.4	45.5	81.2	7.85	15.9	36	44.1	1291	10.3	9.66	26	-1.48
3568	20.2	2.22	14.4	44.4	77.3	8.31	15.3	32.5	47.3	1507	9.38	10.8	52	0.886
3569	13.4	1.55	16.1	46.4	82.7	9.89	15.8	34.7	45.4	1357	10.2	11.9	26	-1.251
3570	17.6	2.07	15	45.3	79.2	9.26	15.8	33.1	47.6	1646	9.52	11.7	52	0.255
3571	14.5	1.19	15.9	46.2	82.6	6.78	15.6	34.4	45.4	1315	10.2	8.21	26	-1.356
3572	30.5	2.77	14.4	44.7	66.6	6.04	14.8	32.3	45.8	3146	9.76	9.07	78	1.361
3573	69.9	6.22			29.1	2.6				4759		8.91	78
3574	34.3	4.61	13.2	41.1	63.1	8.44	14.4	32.2	44.7	2363	9.18	13.4	78	1.794
3575	36.7	4.37	15	45.8	60	7.14	15.1	32.7	46.3	1998	9.88	11.9	78	1.411
3576	24.7	3.47	14.6	44.9	72.2	10.1	15	32.6	46.1	1677	9.74	14	78	1.116
3577	24.4	3.25	13.8	42.4	72.6	9.75	15.1	32.5	46.5	1643	9.12	13.4	78	1.594
3578	15.8	1.96	15.6	47.2	83.1	10.5	15.2	33	46.1	1086	10.2	12.6	52	-1.076
3579	29.2	1.5	14.8	44.9	68.4	3.51	15.6	32.9	47.5	1083	9.46	5.13	78	0.413
3580	16	1.55	15.5	43.3	83.4	8.07	16.2	30.9	45.2	956	9.58	9.68	26	-0.518
3581	17	2.21	15	46.4	82.3	10.8	14.8	32.2	45.9	1047	10.1	13.1	52	-0.628
3582	9.3	1.19	16.9	48.5	89.9	12.1	16.2	30	46.7	998	10.4	13.4	26	-1.933
3583	13	1.61	15.6	47.4	86.3	11.1	15.1	32.9	45.9	1692	10.3	12.8	52	-1.427
3584	16.2	1.4	16.8	46.9	83	7.2	16.5	30.8	46.3	1036	10.1	8.67	26	-1.104
3585	10.8	1.53	15	45.2	88	12.6	14.9	33.3	44.9	1483	10.1	14.3	52	-1.335
3586	19.9	3.01	15.1	44.9	78.8	12	15.1	33.7	44.9	1173	10	15.2	78	-0.062
3587	15.6	1.77	15.7	45.4	83.3	9.51	15.9	29.8	46	1019	9.87	11.4	26	-0.568
3588	26.5	1.86	13.8	44.4	71.7	5.02	14.7	31.1	47.5	1204	9.35	7	52	1.307
3589	18.1	2.89	15.5	45.6	79.9	12.5	15.5	34	45.6	901	10	15.7	78	-0.401
3590	14.2	1.34	16.2	46.1	84.7	7.98	16.2	35.2	46	807	10	9.42	26	-1.366
3591	18.4	1.84	15.5	48.1	80.5	8.05	15.5	32.2	48.2	1278	9.98	10	52	-0.448
3592	14.1	2.11	15.4	45	84.6	12.3	15.6	34.2	45.7	1229	9.85	14.6	78	-0.58
3593	14.9	1.48	16.5	47.5	84.1	8.35	15.7	34.7	45.4	523	10.4	9.93	26	-2.103
3594	12.1	1.3	16.1	49.8	87.3	9.83	15.8	32.4	48.7	1155	10.2	11.2	52	-1.31
3595	13.8	1.73	15.6	45.3	84.8	10.6	15.8	34.4	46	1411	9.87	12.5	78	-0.743
3596	12.1	1.14	16.8	49.6	86.9	8.22	15.5	33.9	45.9	1409	10.8	9.46	26	-2.333
3597	12.6	1.23	15.7	44.5	86.7	8.44	16.1	35.3	45.4	1393	9.8	9.74	26	-1.129
3598	11.8	2.47	15.3	45.3	87.1	18.2	16	33.8	47.2	1418	9.59	20.9	78	-0.162
3599	19.5	2.47	15.1	44.9	79.1	9.95	15.8	33.7	46.9	1188	9.58	12.6	78	0.218
3600	24.6	3.04	16.8	53.9	74.6	9.36	15.6	31.1	50.3	1057	10.7	12.5	52	-0.888
3601	15.4	2.08	18.1	54	83.7	11.3	16.4	33.5	49	1309	11	13.5	26	-1.893
3602	27	4.34	16.7	53.5	71.4	11.6	15.8	31.1	50.9	1019	10.5	16.2	52	-0.276
3603	16.1	2.17	16.6	49.2	82.2	11.1	16	33.6	47.6	1390	10.3	13.5	78	-0.982
3604	11.6	2.07	17	50.2	87.6	15.5	16	33.8	47.3	1100	10.6	17.7	26	-1.798
3605	18.8	1.82	17.5	51.1	80.4	7.77	16.6	34.2	48.5	1373	10.5	9.66	26	-1.198
3606	14.3	1.86	16.1	47.2	84.6	11	16.8	34	49.4	1288	9.57	13	52	-0.315
3607	44.5	3.7			54.4	4.53	16.7	32.8	51	2053		8.32	52
3608	13.3	1.39	16	46.3	85.9	9.03	16.4	34.6	47.5	1430	9.76	10.5	52	-0.828
3609	14.8	2.52	16.2	47.5	83.5	14	15.6	34.2	45.6	1376	10.4	16.8	78	-1.344
3610	14.3	1.27	15.6	45.9	84.6	7.52	15.1	34	44.5	1310	10.3	8.89	78	-1.47
3611	15.8	1.99	16.8	50.7	83.3	10.7	17	33.2	51.1	979	9.92	12.8	26	-0.478
3612	23.7	1.9	17.3	50.7	74.8	5.99	16.7	34.1	48.9	919	10.4	8.01	26	-1.088
3613	14.8	1.57	17.7	55.1	83.9	8.89	17.7	32.1	55.1	778	10	10.6	26	-0.548
3614	17.1	1.58	17.6	53	81.4	7.52	17.1	33.1	51.6	740	10.3	9.24	26	-1.038
3615	10.7	1.78	16	45.6	88.6	14.4	16	35.1	45.4	1224	10	16.3	52	-1.267
3616	19.6	3.72	15.6	45.8	78.9	14.8	15.9	34.1	46.8	1161	9.8	18.8	78	0.236
3617	35.1	2.03	14.7	44.4	61.3	3.54	15.5	33	47.1	1189	9.43	5.78	52	1.198
3618	42.5	2.58	14.7	42.2	52.6	3.21	16.3	34.8	46.8	1199	9.01	6.09	78	1.75
3619	26	1.76	16.1	45.5	71	4.84	15.9	35.4	45.1	1048	10.1	6.81	26	-0.615
3620	30.1	1.9	14.7	45	67.4	4.24	15.4	32.7	47.2	672	9.54	6.3	52	0.588
3621	35.7	2.42	14.9	43.8	60.5	4.11	16.1	33.9	47.4	1176	9.24	6.79	78	1.274
3622			15.1	42			15.6	36	43.4	1094	9.67	5.53	26
3623	47.1	2.69	14.5	45.3	50.3	2.87	15.2	31.9	47.7	645	9.51	5.71	52	1.498
3624	52.4	4.91	15.1	43.3	41.3	3.87	16.1	34.7	46.3	1467	9.36	9.37	78	2.073
3625	34.8	3.13	15.7	45.7	63.8	5.73	15.1	34.4	44	1323	10.4	8.99	26	0.441
3626	29.8	1.9	14.8	44.9	67.1	4.28	15.7	32.9	47.5	947	9.45	6.38	52	0.672
3627	53.7	2	14.2	41.9	41.8	1.55	15.7	33.9	46.3	1306	9.04	3.72	78	1.848
3628	15.8	1.4	16	46.3	80.7	7.11	16	34.5	46	1329	10.1	8.82	26	-1.077
3629	38.2	3.81	14.5	45.8	58.9	5.89	15.2	31.6	48	799	9.55	9.99	52	1.551
3630	27.5	1.59	14.8	44.4	68.9	3.98	16.2	33.3	48.7	716	9.12	5.78	52	0.352
3631	45.3	1.95	14.5	41.5	52.2	2.25	15.3	35	43.7	1276	9.5	4.31	78	1.186
3632	27	1.97	15.6	44.4	69.4	5.04	15.6	35.2	44.5	1237	9.97	7.27	26	0.019
3633	24.8	1.35	15.3	45.1	72.8	3.94	16	34	47	1051	9.6	5.42	52	-0.362
3634	38.9	2.63	14	41	56.8	3.84	15.7	34.2	46	1358	8.91	6.76	78	1.859
3635	23.6	1.56	15.3	42.8	74	4.89	16.1	35.7	44.9	1117	9.53	6.61	26	-0.257
3636	35.3	1.87	14.2	44.3	61.6	3.27	15.2	32	47.6	994	9.3	5.31	52	1.398
3637	58.9	1.11	14	40.2	38.5	0.73	16	34.8	46	1681	8.74	1.89	78	1.792
3638	23.9	1.5	15.6	43.5	73.1	4.61	16.1	35.9	44.9	963	9.68	6.3	26	-0.539
3639	19.2	1.4	15.4	42.9	78	5.69	15.8	35.9	44.1	1170	9.72	7.29	26	-0.633
3640	54.5	5.04	14.6	44.6	42.6	3.94	15.1	32.7	46.2	1344	9.66	9.25	52	1.803
3641	46.8	3.93	14.8	43.2	50.8	4.26	16	34.3	46.6	1794	9.28	8.39	78	1.928
3642	29.7	1.59	15.4	45.1	65.6	3.52	15.2	34.1	44.3	1234	10.2	5.36	26	0.057
3643	29.7	2.21	14.9	46.9	68.6	5.12	15.7	31.8	49.5	1242	9.47	7.46	52	0.829
3644	40.6	3.65	14.6	43.4	52.6	4.74	15.5	33.7	45.9	1587	9.44	9	78	1.796
3645	22.7	1.85	14.3	42.4	75.4	6.13	14.9	33.8	44.6	1025	9.5	8.13	26	0.552
3646	35.9	3.22	10.5	32.5	62.8	5.64	14.7	32.4	45.3	810	7.18	8.98	52	3.184
3647	28	1.98	14.3	41.8	67.9	4.81	15.1	34.2	44.4	1237	9.41	7.08	26	1.065
3648	51.5	4.32	14.2	29.2	45.5	3.81			48.3	470		8.38	52
3649	44.7	5.95	15	43.7	52.2	6.93	16.1	34.4	46.8	1479	9.33	13.3	78	2.024
3650	28.6	2.19	14	43.4	68.6	5.27	14.9	32.2	46.5	1050	9.33	7.68	26	1.289
3651	42.7	3.94	15.3	45.9	54.3	5.01	15.8	33.2	47.6	1265	9.66	9.23	52	1.595
3652	48.8	3.38	14.6	41.7	47.9	3.31	16.4	34.9	47	1510	8.87	6.91	78	2.111
3653	27.7	1.47	15.1	44.1	68.6	3.63	15	34.2	44	1111	10	5.3	26	0.071
3654	30	2.17	14.9	45.8	67.5	4.86	16.3	32.6	50.2	1275	9.14	7.21	52	0.907
3655	43.2	3.92	14.2	41.2	49.9	4.53	16.5	34.6	47.6	1235	8.64	9.07	78	2.395
3656	25.1	1.85	15.7	43.1	71.1	5.27	16.5	36.4	45.4	1162	9.51	7.4	26	-0.182
3657	39.5	3.19	15.4	46.8	58.4	4.71	16.3	32.9	49.7	1310	9.42	8.07	52	1.329
3658	50.5	3.8	14.1	40.5	46.7	3.5	16.6	34.8	47.8	1761	8.46	7.51	78	2.594
3659	28.2	2.09	14.1	42	68.5	5.09	15.2	33.6	45.4	1140	9.24	7.42	26	1.258
3660	42.9	1.48	10.2	29.9	51.2	1.76	14	34.2	41	525	7.3	3.44	78	2.569
3661	29.5	2.78	14.8	46.6	67	6.31	15.3	31.7	48.4	1303	9.63	9.42	52	1.26
3662	35.7	3.32	15	43	59.5	5.55	16	35	45.6	1572	9.43	9.32	78	1.512
3663	32.9	2.03	15.1	43.7	63.7	3.94	15.2	34.6	43.8	1328	9.96	6.18	26	0.669
3664	26.5	2.48	14.6	51	70.5	6.6	11.4	28.5	39.9	1803	12.8	9.36	104	-2.657
3665	15.8	1.55	15.8	51.5	81.8	7.98	13.8	30.6	45.1	1505	11.4	9.76	52	-2.533
3666	22.9	1.63	16.1	47.9	71.3	5.09	14.4	33.7	42.6	1207	11.2	7.14	78	-1.573
3667	40.1	1.8	15.4	50	53.9	2.42	13.4	30.9	43.3	1671	11.5	4.49	104	-0.237
3668	9.4	1.43	16.9	48.6	87.5	13.4	15.1	34.8	43.4	1124	11.2	15.3	26	-3.332
3669	37.4	1.2	12.2	41.3	60.4	1.93	14	29.5	47.6	475	8.67	3.2	104	1.733
3670	23.2	0.84	12.8	43.4	71.5	2.58	12.4	29.6	42	2853	10.3	3.61	104	0.219
3671	15.6	1.82	15.2	49.1	81.6	9.75	14.2	30.9	45.9	831	10.7	11.9	52	-1.696
3672	11.8	2.42	12.9	37.6	84.9	17.6	14.3	34.2	42	1055	8.96	20.7	78	0.62
3673	12.3	1.31	16.5	46.9	84	9.09	15.1	35.2	42.8	1057	11	10.8	26	-2.882
3674	15.3	3.54			79.4	18.8				74		23.6	78
3675	13	1.6	16.7	46.7	83.7	10.1	15.5	35.8	43.4	1290	10.8	12.1	26	-2.293
3676	37.2	1.34	13	40.3	58.3	2.1	14.7	32.3	45.6	976	8.84	3.6	78	1.623
3677	11.4	1.28	16.7	45.8	86.4	9.48	15.3	36.5	42	1182	10.9	11	26	-2.93
3678	22.4	1.77	15.4	48.7	75.9	5.96	13.9	31.7	43.8	1390	11.1	7.86	52	-1.442
3679	15	1.3	14.9	46.2	80.4	6.92	13.1	32.2	40.7	1447	11.3	8.61	78	-2.336
3680	36.6	1.28	13.2	42.7	58.5	2.05	12.4	30.9	40.1	1328	10.6	3.5	104	-0.022
3681	9.7	1.44	16.8	48.5	87.8	12.8	15.2	34.7	43.8	1095	11.1	14.6	26	-3.101
3682	9	0.86	16.9	50.2	89	8.53	15.2	33.7	45.1	700	11.1	9.59	26	-3.4
3683	10.6	1.72	14.3	47.5	88.3	13.9	13.5	30.1	44.7	1216	10.6	15.8	52	-1.913
3684	13.9	1.81	14.6	44.3	80.8	10.5	13.8	33	41.9	1600	10.6	13	78	-1.203
3685	24.4	1.05	15.6	50.4	73.2	3.15	13.3	31	43	1650	11.7	4.31	104	-2.102
3686	8.5	1.34	16.8	47.1	88.6	14.2	15.2	35.7	42.5	1012	11.1	16	26	-3.466
3687	11.4	1.81	14.6	46.2	83.5	12.9	13.4	31.7	42.3	1143	10.9	15.5	104	-2.113
3688	11.6	1.16	15.6	49.6	86	8.6	14.1	31.4	44.8	1364	11.1	10	52	-2.753
3689	15	1.77	14.8	48	82.8	9.86	13.2	30.9	42.7	1956	11.3	11.9	52	-2.115
3690	15.5	1.06	15.3	48.2	82	5.6	13.7	31.7	43.2	1660	11.2	6.83	52	-2.254
3691	15.5	1.41	15.9	50.5	82.1	7.46	13.7	31.4	43.7	1399	11.6	9.09	52	-2.95
3692	17.1	1.44	15.4	49.7	81.5	6.87	13.4	30.9	43.3	1115	11.5	8.43	52	-2.715
3693	19	0.67	14.4	44.4	75.2	2.62	13.6	32.3	42	1168	10.6	3.49	78	-0.911
3694	11.4	1.49	13.3	45.2	86.1	10.8	12.3	29.4	41.7	1007	10.8	12.6	26	-1.89
3695	20.8	2.44	15	49.4	76.9	9.18	15	30.4	49.4	1039	9.99	11.9	52	0.267
3696	25.6	3.6	14.4	43.6	68.3	9.64	14.6	33.1	44.1	1545	9.88	14.1	78	0.916
3697	55.1	3.76	12.7	40.7	40	2.73	14.2	31.1	45.8	3264	8.88	6.82	104	2.646
3698	11.8	1.14	15.5	52.7	87.3	8.39	14.5	29.4	49.4	1820	10.7	9.61	52	-1.626
3699	15	2.18	15.3	46.3	81.5	12.2	15	33.1	45.4	2286	10.2	14.9	78	-0.484
3700	12.4	1.85	15.7	50.6	85.9	12.8	14.4	31	46.5	1887	10.9	14.9	52	-2.091
3701	13.1	1.99	15	45.9	83.5	12.4	14.1	32.8	43	2806	10.7	14.9	78	-1.293
3702	10.3	1.8	14.6	48.8	88.1	15.8	13.6	29.9	45.4	1137	10.7	17.9	26	-2.216
3703	15.2	1.99	15.1	50.5	83.1	10.4	14.2	29.9	47.4	1092	10.7	12.6	52	-1.458
3704	11.5	1.87	14.4	45.4	86.4	13.4	14.2	31.7	44.9	939	10.1	15.6	78	-1.147
3705	23.8	3.82	14.8	49.9	73.2	11.8	13.7	29.7	46	1861	10.8	16.1	104	-0.194
3706	9.9	1.84	13.2	44.5	86.1	16.3	13	29.7	43.7	1927	10.2	18.9	78	-0.698
3707	31.7	8.16	15.3	47.9	61.2	15.8	14.3	32	44.5	1548	10.8	25.8	78	0.343
3708	12.8	1.65	14.9	45.9	83.7	10.9	14.6	32.5	44.8	2242	10.2	13	78	-0.762
3709	12.2	1.55	15.2	51.7	85.8	10.9	14.2	29.5	48.2	1787	10.7	12.7	52	-1.696
3710	13.1	1.35	14.2	43.2	84.3	8.78	14.9	32.9	45.3	3341	9.54	10.4	78	0.322
3711	9.8	1.38	16.4	48.8	88.7	12.8	15.2	33.6	45.4	1399	10.8	14.4	26	-2.441
3712	18.6	2.15	14.8	45.7	77.6	9.2	14.5	32.3	44.9	2662	10.2	11.8	78	0.169
3713	16.1	2.04	15.3	51.2	82.7	10.8	14	29.9	46.8	1718	10.9	13	52	-1.616
3714	14.3	2.46	15.4	46.7	82.5	13.9	14.8	32.9	44.9	2954	10.4	16.9	78	-0.702
3715	20.5	2.15	10.1	30.1	77.4	8.23	14.7	33.6	43.8	6433	6.88	10.6	104	3.504
3716	13.5	1.39			85	8.85				224		10.4	26
3717	14	1.51	14.8	45.8	82	8.95	13.9	32.2	43.3	2380	10.6	10.9	78	-1.129
3718	18.5	1.78	15	50	79.7	7.67	14.4	30	48	1644	10.4	9.62	52	-0.483
3719	18.2	1.64	14.7	45.7	78	7	14.3	32.3	44.5	2265	10.3	8.98	78	-0.133
3720	10.6	1.36	13.4	45.3	87.6	11.6	13	29.6	44.2	1295	10.3	13.2	26	-1.247
3721	9.7	1.44	14.5	47.8	89.1	12.2	14.7	30.3	48.4	2043	9.88	13.8	52	-0.598
3722	24.7	1.76	13.7	42.5	72.9	5.17	14.8	32.3	45.8	2992	9.29	7.1	78	1.443
3723	9.2	1.35	14.5	46.1	89.8	13.2	14.3	31.5	45.3	1274	10.2	14.7	26	-1.679
3724	29	2.87	12.2	38.7	68	6.83	14.5	31.5	45.9	5991	8.43	10	104	2.601
3725	22.3	1.92	14.2	46.4	74.9	6.45	13.9	30.6	45.5	3671	10.2	8.61	104	0.762
3726	46.8	4.32	13.6	44.6	51.1	4.7	13.4	30.4	44.2	3325	10.1	9.21	104	1.384
3727	26	2.52	13.3	43.3	69.3	6.7	13.8	30.7	45.1	5612	9.61	9.67	104	1.511
3728	22.8	2.55	12.1	42.8	71.5	7.92	13.4	28.3	47.4	3737	9.03	11.1	104	2.039
3729	13.6	2.72	17.2	54.8	84.4	16.5	14.2	31.4	45.2	973	12.1	19.6	26	-4.122
3730	20.3	1.68	15.1	46.9	78.2	6.51	15.2	32.1	47.4	1091	9.91	8.31	52	-0.191
3731	13.5	1.05	15.8	47.9	84.8	6.61	15.4	33	46.7	1408	10.3	7.79	78	-1.462
3732	12.3	1.43	15.9	49.5	86.3	10.5	14.6	32.2	45.3	1148	10.9	12.1	52	-2.649
3733	11.2	1.12	16.4	48.6	87.6	8.76	15.2	33.8	44.8	1246	10.8	10	78	-2.521
3734	10.6	1.13		50	88.6	9.59			47.6	1068	10.5	10.8	52
3735	19.3	1.5	16.1	47.9	77.6	6.05	15	33.7	44.6	1323	10.7	7.79	78	-1.373
3736	16.6	1.46	16.2	51.1	82.5	7.26	15.4	31.6	48.6	1042	10.5	8.8	52	-1.432
3737	16.3	0.75	16.9	52.7	82.1	3.77	16.1	32.1	50.2	804	10.5	4.59	78	-1.785
3738	28.9	1.32	14.3	46.2	70	3.2	14.5	31	46.9	1542	9.85	4.57	52	0.647
3739	21.2	1.78	15.5	47	77	6.46	14.9	32.9	45.4	1736	10.3	8.39	78	-0.341
3740	17.8	2.33	16.3	53	80.9	10.6	14.5	30.7	47.2	1320	11.2	13.1	52	-2.16
3741	13.6	1.93	15.6	48	84.5	11.8	14.5	32.4	44.7	1822	10.7	14	78	-1.727
3742	25.8	2.81	14	46	73.3	7.9	15.1	30.4	49.6	1528	9.28	10.8	104	1.698
3743	7.4	0.37	16.6	52.3	91.3	4.63	14.8	31.7	46.6	631	11.2	5.07	26	-3.982
3744	12.5	1.02	16.3	51.2	85.9	7.03	15.1	31.8	47.6	1393	10.8	8.18	52	-2.105
3745	14.1	1.07	15.4	46.4	84.3	6.37	15	33.3	45	1477	10.3	7.56	78	-1.397
3746	10.4	0.64	15.5	50	88.6	5.45	14.4	31	46.5	1193	10.8	6.15	26	-2.609
3747	7.3	0.4	15.5	50.4	91.7	4.96	14.6	30.7	47.4	1270	10.6	5.41	26	-2.744
3748	10.5	0.62	16.1	51	88.4	5.23	14.8	31.6	46.9	1236	10.9	5.91	26	-2.734
3749	49.4	3.08	13.4	45.2	46.8	2.91	14.2	29.6	47.9	1730	9.43	6.23	104	2.07
3750	15.1	1.06	14.9	48.2	83.7	5.88	13.9	30.8	45.1	1091	10.7	7.03	26	-1.793
3751	70.1	8.06	10.6	37.9	29.5	3.39	14.6	28	51.9	2041	7.31	11.5	104	4.838
3752	14.7	0.92	16	51.9	83.4	5.24	14.7	30.8	47.7	1277	10.9	6.28	26	-2.156
3753	29.7	2.46	15.7	51.7	67.8	5.59	14.8	30.3	48.7	1332	10.6	8.25	104	0.154
3754	70.9	4.22	12.2	42.7	28.1	1.67	14.4	28.7	50.2	1418	8.51	5.95	104	3.314
3755	5.9	0.47	15.6	48.4	92.9	7.44	15.8	32.3	48.9	2306	9.89	8.01	26	-1.46
3756	22.5	2.79	15.3	50.9	76.9	9.43	14.8	30	49.2	1320	10.4	12.3	104	-0.149
3757	12.3	0.81	15.6	50	86.4	5.66	14.4	31.2	46	1140	10.9	6.55	26	-2.55
3758	19.8	2.73	14.7	47.5	79	11.2	14.6	31.1	47	2676	10.1	14.1	52	0.428
3759	14.8	2.37	15.3	44.9	84.4	13.3	15.3	34.1	44.9	2615	10	15.8	78	-0.326
3760			14.5	44.5			14.5	32.5	44.7	1671	9.97	13	26
3761	13.4	1.94	15.8	52.4	85.5	12.6	14.5	30.1	48.2	1925	10.9	14.7	52	-1.871
3762	14.5	1.93	16.4	49.2	84.2	11.2	15.5	33.4	46.3	2138	10.6	13.3	78	-1.399
3763	15.8	2.29	16.9	52.1	82.7	11.7	14.7	32.4	45.1	1228	11.6	14.2	26	-3.108
3764	12.1	1.39	14.9	44.7	86.9	9.9	15.1	33.4	45.2	2165	9.9	11.4	78	-0.629
3765	14.5	1.52	15.6	46.8	84.4	8.96	14.8	33.3	44.3	1340	10.6	10.6	26	-1.773
3766	19.6	2.17	16.3	54.6	78.9	8.96	14.6	29.9	48.8	1714	11.2	11.3	52	-1.751
3767	15.3	1.32	17.3	53.1	83.4	7.21	14.9	32.6	45.7	1252	11.6	8.64	26	-3.116
3768	11.3	1.24	15.3	50.9	86.9	9.17	14.5	30.1	48.3	1406	10.6	10.6	52	-1.706
3769	11.5	1.58	14.6	44	87.6	11.8	15.2	33.2	45.8	2049	9.61	13.5	78	-0.19
3770	14	1.67	15.6	45	85	10.3	14.5	34.6	41.9	1296	10.8	12.1	26	-2.227
3771	19.9	2.84	14.5	47.7	79	11.3	14.1	30.3	46.6	2247	10.2	14.3	52	0.24
3772	16.1	2.48	15.3	45.7	82.5	12.6	15.4	33.5	45.8	2543	9.98	15.3	78	-0.043
3773	35.5	5.79	14.6	46	62	10.1	14	31.7	44.1	79	10.4	16.3	26	-0.554
3774	16.4	2.21	15.4	49.6	82.9	11.2	14.8	31.1	47.5	2828	10.4	13.5	52	-0.603
3775	14.9	1.85	15.7	46.5	78.5	9.82	15.5	33.7	45.9	3018	10.2	12.5	78	-0.215
3776	17.3	1.94	15.7	47.5	81.8	9.26	14.6	33	44.3	1228	10.7	11.3	26	-1.644
3777	18.1	2.67	15.2	44.8	80.3	12	15.1	33.9	44.4	2268	10.1	14.9	78	-0.084
3778	54.8	6.1	13.9	43.5	40.7	4.5	14.7	32.1	45.8	2865	9.5	11.1	104	2.232
3779	57.5	4.97	12.1	38.7	36.7	3.17	14.2	31.3	45.5	1181	8.52	8.64	104	2.738
3780	38.8	5.32	13.4	40.8	58.1	7.87	13.8	33	41.9	3123	9.74	13.6	104	1.324
3781	41.2	4.95	14.5	46.4	54.9	6.59	14.2	31.4	45.1	2677	10.3	12	104	1.259
3782	39.1	7.62	14.6	44.5	59.4	11.5	14.2	32.7	43.3	4261	10.3	19.4	104	1.18
3783	55.4	7.36	14.6	45.2	42.3	5.63	14.7	32.3	45.4	3660	9.95	13.3	104	1.91
3784	39.5	5.08	14.9	46.6	58.1	7.42	14.5	32	45.4	3734	10.3	12.8	104	1.302
3785	13.1	2.16	15.3	47.9	84.3	14	13.7	31.8	43.1	1776	11.1	16.6	52	-2.254
3786	36.8	6.03	16	51.2	57.3	9.31	13.2	31.2	42.4	1340	12.1	16.3	104	-1.162
3787	19	1.04	16	50.7	77.7	4.26	14.1	31.5	44.9	1236	11.3	5.48	26	-2.248
3788	26.8	2.1	14.6	47.9	71	5.57	13.2	30.5	43.2	1391	11.1	7.84	104	-0.727
3789	16.2	0.98	15.7	47.9	81.2	4.9	14.3	32.7	43.8	1307	10.9	6.03	26	-2.06
3790	21.1	1.79	15.6	48.2	77	6.51	14.2	32.5	43.7	578	11	8.46	26	-1.982
3791	24.4	3.6	16.3	54.6	71.5	10.4	13.5	29.9	45.1	1144	12.1	14.6	104	-2.448
3792	14.3	0.85	16.5	50.7	83.6	4.97	14.5	32.5	44.5	1277	11.4	5.95	26	-3.149
3793	13.6	1.34		46	84.3	8.54			44.9	1175	10.2	10.1	52
3794	11.2	1.61	16.4	51.6	86	12.1	14	31.9	44.1	1489	11.7	14.1	52	-3.676
3795	16.8	1.89	16.7	52.6	78.6	8.8	14.5	31.8	45.7	1301	11.5	11.2	52	-2.623
3796	12.5	0.99	16.7	51.8	84.8	6.7	14.5	32.2	45	1445	11.5	7.9	52	-3.248
3797	11.5	1.68	16	50.9	85.7	12.7	14.4	31.4	45.8	1131	11.1	14.8	52	-2.855
3798	11.8	1.76	16.5	52.6	85.1	12.3	14.4	31.3	46	1324	11.4	14.5	52	-3.064
3799	13.8	1.71	15.9	47.6	82.7	9.97	14.4	33.5	42.9	1327	11.1	12.1	52	-2.437
3800	12.5	0.87	16.2	49.5	85.5	5.95	14.5	32.7	44.5	1258	11.1	6.96	26	-2.955
3801	24.4	3.44	16.6	54.3	73.1	10.3	13.3	30.5	43.5	1169	12.5	14.1	104	-3.196
3802	12.1	1.18	15.8	49.3	84.9	8.27	14.4	32.1	44.9	1185	11	9.74	26	-2.636
3803	15.4	1.77	16.2	55.2	81.4	9.37	14	29.4	47.7	1092	11.6	11.5	104	-2.908
3804	14.7	1.55	16.6	52.6	81.6	8.47	14.6	31.6	46.1	895	11.4	10.4	26	-2.944
3805	27.6	3.67	14.6	48.4	69	9.27	13.9	30.1	46.3	1527	10.4	13.4	104	0.502
3806	12.9	1.43	15.9	50.7	85.2	9.46	14.2	31.4	45.2	1091	11.2	11.1	26	-2.906
3807	15.3	1.89	15.2	45.5	80.7	10.3	15	33.5	44.9	1445	10.1	12.7	78	-0.581
3808	21.5	2.57	15.7	46.2	74.6	8.77	14.6	33.9	43.2	1768	10.7	11.8	78	-0.713
3809	15.5	2.14	15.1	50.4	81.8	10.9	13.2	30	44.1	1742	11.4	13.4	52	-2.194
3810	25.6	3.12	15.1	44.2	71.5	8.63	14.4	34.2	42.2	1306	10.5	12.1	78	-0.127
3811	24.2	2.75	15.7	49.1	70.7	7.88	14	32.1	43.6	1983	11.3	11.2	104	-1.008
3812	9	1.52	15.8	49.2	89.3	14.9	13.6	27.7	42.4	1210	11.6	16.7	26	-3.854
3813	17.4	2.56	15.4	45.7	79.6	11.9	14.3	33.6	42.7	1433	10.7	14.9	78	-1.308
3814	21.2	3.51	15.1	45	74.7	12.5	14.2	33.6	42.4	1831	10.6	16.7	78	-0.396
3815	15.2	1.21	14.4	45	80.6	6.37	14.9	32	46.6	1324	9.65	7.91	52	-0.042
3816	21.7	2.09	14.4	43.6	75	7.25	14.7	33	44.7	1698	9.77	9.66	78	0.675
3817	13.2	1.5	15.9	49.3	84	9.78	14.8	27.7	46	1437	10.7	11.6	26	-1.776
3818	16.5	1.27	14.6	45.8	79.4	6.1	14.4	31.9	45.2	1974	10.1	7.68	52	-0.127
3819	36.2	2.97	14.7	43.8	57.9	4.73	14.6	33.7	43.3	1484	10.1	8.18	78	0.861
3820	31.4	3.22	14.6	44.9	63.9	6.6	14	32.5	43	2085	10.4	10.3	104	0.573
3821	9.7	0.77	15.8	48	87.8	6.96	14.7	28.4	44.6	1245	10.8	7.92	26	-2.625
3822	15.1	1.25	14.7	46.9	81.6	6.78	14.4	31.3	46.1	786	10.2	8.31	52	-0.97
3823	19.5	1.94	14.8	43.9	77.3	7.74	14.9	33.6	44.2	827	9.91	10	78	-0.114
3824	20.1	2.01	15	46.9	76.2	7.72	14.4	32	45.1	1506	10.4	10.1	104	-0.34
3825	20.2	2.52	16.1	49.6	77.2	9.56	14.6	28	45	1236	11	12.4	26	-1.411
3826	12.6	1.16	14.4	44.8	84.8	7.8	14.6	32.2	45.4	1872	9.87	9.2	52	-0.372
3827	13.7	1.7	14.5	43.2	82.5	10.7	14.6	33.5	43.6	1581	9.9	12.9	78	-0.359
3828	14.1	2.88	14.8	46.5	82.9	17.4	13.6	31.9	42.6	2097	10.9	20.9	104	-1.552
3829	10.3	1.45	14	46.6	87.2	12	13.2	26	43.9	1335	10.6	13.8	26	-1.618
3830	14.5	1.83	15	45.9	81.8	10.3	14.9	32.6	45.7	1782	10.1	12.6	78	-0.406
3831	14.9	1.68	15.1	48.4	82.3	9.31	14.3	31.1	46.1	1633	10.5	11.3	52	-1.104
3832	22.7	3.28	15.1	44.3	73.6	10.3	14.7	34	43.3	1613	10.2	14.1	78	0.249
3833	54.8	6.36	15.1	46.8	39.8	4.62	14.6	32.2	45.4	2423	10.3	11.6	104	1.568
3834	12.3	1.54	16.1	49.6	85.6	10.7	14.4	28	44.3	1480	11.2	12.5	26	-2.69
3835	16.9	2.31	15	43.6	79.6	11.1	15	34.4	43.7	1722	9.99	13.9	78	-0.103
3836	16.1	2.55	15.6	45.9	80.5	12.8	14.7	34	43.2	1540	10.6	15.9	78	-1.275
3837	18.5	1.64	15	47.1	78.4	6.94	14.2	31.9	44.7	1871	10.6	8.85	52	-0.734
3838	18.6	1.39	15	44.3	77.5	5.77	14.7	33.8	43.5	1505	10.2	7.45	78	-0.386
3839	30.6	2.97	15.9	49.2	64.1	6.22	14.4	32.4	44.5	2453	11	9.71	104	0.006
3840	13.8	1.73	15.5	49.7	83.1	10.1	14.3	31.2	45.9	1647	10.8	12.2	52	-1.717
3841	16.9	1.53	15.1	44.2	80.9	7.36	14.7	34.1	43.2	1679	10.2	9.09	78	-0.684
3842	24.4	2.18	16.1	49.9	68.5	6.11	13.9	32.2	43.3	2329	11.5	8.92	104	-1.242
3843	11.6	1.5	16.6	51.2	86.9	11.2	14.7	28	45.3	1487	11.3	12.9	26	-2.945
3844	19	2.74	15.7	45.9	77.1	11	14.8	34.1	43.2	1419	10.6	14.3	78	-0.948
3845	11.7	1.38	15.8	49.8	86	9.85	15.4	31.7	48.7	1339	10.2	11.5	52	-1.116
3846	17.1	1.42	16.2	51.2	80.2	6.64	15.6	31.6	49.4	987	10.3	8.28	52	-1.063
3847	17.9	1.78	16	51.8	79.8	7.95	14.5	30.8	47	1212	11	9.96	52	-1.84
3848	10.1	1.04	17.2	53.9	87.8	9.24	15.9	31.8	50	933	10.8	10.5	52	-2.24
3849	13.6	1.35	16	50.1	84.2	8.34	14.8	31.9	46.3	1375	10.8	9.91	52	-2.064
3850	13.7	1.56	15.2	47.4	84.7	9.86	13.1	32.1	40.7	1514	11.7	11.6	52	-3.218
3851	12.1	1.94	16.3	50.2	86.3	14.1	15.5	32.5	47.8	1292	10.5	16.3	52	-1.479
3852	26	1.44	15.8	48.4	68	3.78	15.5	32.7	47.4	1029	10.2	5.56	78	-0.447
3853	39.4	2.53	13.8	45.6	58.1	3.73	14.4	30.3	47.5	1292	9.61	6.42	104	1.532
3854	24.9	1.86	15	45.9	69.1	5.18	15.1	32.6	46.2	1409	9.92	7.49	78	0.54
3855	40.2	4.52	15.7	49.8	52.8	5.89	14.5	31.5	46.2	1401	10.8	11.2	104	0.8
3856	15.2	2.12	15.9	48.1	80	11.3	15.2	33.1	45.8	1374	10.5	14.1	78	-1.186
3857	28.3	4.79	15	49.4	68.7	11.5	14	30.4	46.2	1578	10.7	16.8	104	0.243
3858	24.4	2.17	14.1	39.6	71	6.29		35.6		1299	11.9	8.86	78
3859	42.3	2.34	14.2	45.1	52.5	2.91	14.6	31.4	46.5	1448	9.7	5.54	104	1.507
3860	15.9	1.6	15.1	48.7	80.9	8.02	14.2	31	45.7	1278	10.7	9.93	52	-1.337
3861	21.2	1.83	16	48.8	74.1	6.43	15.6	32.8	47.7	1397	10.2	8.67	78	-0.47
3862	27.3	2.6	15.8	48.8	67.2	6.41	15.3	32.3	47.4	1367	10.3	9.54	104	0.372
3863	46.5	2.36	14.5	46.6	51.6	2.63	17.2	31.1	55.4	1485	8.42	5.09	78	2.674
3864	42.6	4.38	14.4	46.3	53.6	5.53	15.5	31.1	49.8	1425	9.29	10.3	104	2.222
3865	19.9	1.81	15.5	46.4	73.8	6.73	15.2	33.5	45.5	1662	10.2	9.11	78	-0.082
3866	47.2	2.77	14.9	47	44.5	2.62	14.9	31.7	46.9	1527	10	5.88	104	1.568
3867	21.5	0.88	16.1	47.5	74.2	3.03	15.7	33.8	46.5	1167	10.2	4.09	78	-1.451
3868	10.6	1.35	17.1	51	88.3	11.8	15.8	33.6	46.9	985	10.9	13.3	26	-2.514
3869	9.1	0.93	17.2	51.4	89	9.08	16.1	33.4	48.2	675	10.7	10.2	26	-2.564
3870	10.2	0.91	16.8	50.8	88.3	7.81	16	33.1	48.4	1000	10.5	8.85	26	-2.053
3871	13.7	1.84	17	52	84.3	10.9	16.4	32.8	49.9	1054	10.4	13	26	-1.153
3872	11.2	1.11	17.5	52.4	87.3	8.65	16.4	33.4	49.1	1016	10.7	9.91	26	-2.083
3873	10.7	0.93	16.7	50.5	87.5	7.72	16.5	33	50.1	876	10.1	8.81	26	-1.374
3874	6.3	0.82	17.3	51.8	92.4	12.9	16	33.3	48	1131	10.8	13.9	26	-2.852
3875	10.3	1.38	18.9	58.1	88.2	12.6	15.7	32.5	48.3	1050	12	14.2	52	-3.776
3876	16.1	1.77	16.6	53.8	81	9.01	14.8	30.8	48	1639	11.2	11.1	78	-2.039
3877	10.8	1.38	17.2	53.3	87.4	10.8	15.6	32.3	48.1	1408	11.1	12.4	52	-2.373
3878	12.5	1.79	13.9	46.2	85.3	12	10.8	30.1	36	1245	12.8	14.1	78	-4.412
3879	13.2	1.74	17	52.4	84.9	11.2	16	32.5	49.2	1591	10.7	13.2	52	-1.454
3880	11.7	1.5	16.8	52.9	86	11.3	15	31.7	47.2	1177	11.2	13.1	78	-2.635
3881	10.7	1.29	16.6	52.4	87.6	10.7	14.5	31.7	45.8	1575	11.4	12.2	52	-3.19
3882	15.9	2.01	14.6	47.2	81.8	10.4	10.6	31	34.1	1490	13.8	12.7	78	-5.19
3883	9.9	1.37	15.5	50.1	88.5	12.6	12.9	31	41.5	1456	12.1	14.2	52	-4.381
3884	14.3	1.93	16.3	51.3	82.3	11.1	14.9	31.8	46.9	1380	10.9	13.5	78	-1.975
3885	16.8	2.54	17.6	53.1	81.5	12.2	15.2	33.2	45.8	1457	11.6	15	52	-2.79
3886	20.2	1.43	14.8	47	76.9	5.43	14.7	31.5	46.8	737	10	7.07	78	-0.239
3887	15.3	1.71	17.1	51.9	82.5	9.44	15.9	32.9	48.3	1596	10.8	11.4	52	-1.577
3888	13.5	2.17	17.1	53.7	82.7	13.5	14.9	31.8	46.8	1520	11.5	16.3	78	-2.708
3889	11.2	1.49	17.4	55.1	87.3	11.8	15.6	31.7	49.4	1481	11.2	13.5	52	-2.333
3890	12.4	1.48	15.8	51	84.9	9.81	14.5	31.1	46.7	1662	10.9	11.6	78	-2.145
3891	11.9	1.39	18.2	54.1	86.2	9.89	16.5	33.6	49.2	1193	11	11.5	26	-2.244
3892	11.3	1.26	17.4	52.3	87.5	10	15.8	33.2	47.6	1088	11	11.4	26	-2.538
3893	13.7	1.95	17.6	54.2	84.5	11.6	16	32.4	49.4	1200	11	13.8	26	-1.9
3894	10.9	1.42	17.5	52.4	87.7	11.1	15.8	33.3	47.5	1284	11	12.7	26	-2.435
3895	11.3	1.56	18.8	56.7	86.9	11.8	16.3	33.1	49.3	1134	11.5	13.6	26	-2.872
3896	10.1	1.31	17.5	52.6	88.4	11.2	16.1	33.3	48.3	1218	10.9	12.7	26	-2.306
3897	9.1	1.32	18.3	54.6	89.7	12.9	16.1	33.5	48	1208	11.4	14.4	26	-3.063
3898	11	1.25	17.7	53.1	87.7	10.3	15.8	33.3	47.4	1107	11.2	11.7	26	-2.828
3899	26.3	4.34	15	47.6	69.1	11.4	14.7	31.5	46.6	1352	10.2	16.5	104	0.802
3900	22.5	1.78	8.5	30.4	74.3	5.9	10.4	27.9	37.2	1135	8.15	7.94	104	1.286
3901	36.5	4.72	12.5	49.5	59.9	7.81	11.2	25.3	44.1	1668	11.2	13	104	-0.228
3902	35.8	5.96	13.7	49.1	59.9	9.92	12.4	27.9	44.3	1395	11.1	16.6	104	-0.119
3903	49.6	4.1	11.8	47.1	47.9	3.95	13.9	25	55.4	1258	8.49	8.26	104	3.539
3904	32.7	4.34	15.1	49.5	63.5	8.45	13.2	30.5	43.1	2256	11.5	13.3	104	-0.543
3905	23.7	2.55	16.4	48.1	73.2	7.91	16.1	34	47.3	1401	10.2	10.8	78	-0.379
3906	12.7	0.75	17.1	53.6	85.6	5.06	16.5	32	51.5	1132	10.4	5.91	52	-1.512
3907	10.1	1.19	16.6	50.1	88.2	10.4	15.5	33.1	46.8	1056	10.7	11.8	26	-2.297
3908	59.6	3.3	15.8	45.8	36.2	2.01	16.8	34.6	48.6	1287	9.44	5.54	78	1.836
3909	30.6	1.18	15.8	46.3	65.6	2.53	16.5	34.1	48.2	1108	9.61	3.86	78	-0.504
3910	24.5	2.19	15.4	45.3	71.3	6.41	16.2	33.9	47.7	1223	9.5	8.98	78	0.304
3911	11.9	0.63	16.5	54.4	85.1	4.55	16	30.3	52.9	1030	10.3	5.34	52	-1.348
3912	8.5	0.85	16.4	46.5	90.2	9.41	16.3	35.2	46.1	1055	10.1	10.4	26	-1.914
3913	33.4	2.8	15.5	46.5	62	5.18	16.5	33.4	49.4	1091	9.41	8.36	78	0.89
3914	13.7	1.26	15.8	50.8	84.8	7.79	15.7	31.2	50.3	1088	10.1	9.19	52	-0.868
3915	20.3	2.56	16.6	33	69	8.86			46.1	533		12.8	26
3916	17.6	1.27	15.1	47.8	81.4	5.87	16.5	31.7	52	1100	9.19	7.22	52	-0.062
3917	10.6	1.29	16.5	50.3	87.6	10.4	15.3	32.8	46.5	1025	10.8	11.9	26	-2.36
3918	18.2	0.89	16.4	52.5	78.8	3.86	15.4	31.2	49.3	1132	10.6	4.9	52	-1.557
3919	7.6	0.93	16.2	48.8	90.3	12	15.3	33.2	46.1	1279	10.6	13.2	26	-2.454
3920	13.2	0.51	16.5	54.9	83.1	3.2	16.3	30.1	54.3	1058	10.1	3.85	52	-1.288
3921	7.8	0.76	16.1	48.2	90.5	8.81	15.7	33.4	47	1271	10.3	9.74	26	-2.03
3922	40.8	2.31	15.5	45.9	51.9	2.94	16.6	33.8	49	1127	9.36	5.66	78	1.141
3923	27.3	1.27	15.9	48	68.7	3.2	15.9	33.1	48.2	781	9.97	4.66	78	-0.765
3924	13.4	0.84	16.5	54.3	84.8	5.32	16.3	30.4	53.6	1010	10.1	6.28	52	-0.975
3925	9.3	1.01	15.9	49.4	88.1	9.21	15.1	32.2	46.7	1058	10.6	10.5	26	-2.18
3926	12.6	0.73	17	54.2	84.9	4.94	16.4	31.4	52	1104	10.4	5.82	52	-1.445
3927	7.2	0.98	16.7	49.9	91.1	11.7	15.7	33.4	46.8	968	10.7	12.9	26	-2.6
3928	13.5	1.31	17.1	58	84.3	8.21	15.8	29.5	53.6	1521	10.8	9.74	52	-1.326
3929	15.1	1.94	16.6	50.5	80.7	10.7	15.8	33	47.9	1400	10.5	13.2	78	-1.178
3930	5.7	0.74	15.2	49	93.1	12.4	14.6	31	47.2	1255	10.4	13.3	26	-2.415
3931	11	1.01	17.2	57.6	87.3	8.07	15.9	29.8	53.4	1116	10.8	9.24	52	-1.786
3932	18.9	2.24	15.9	49.3	77.4	9.31	15.1	32.3	46.6	1674	10.6	12	78	-0.813
3933	7.8	0.87	17.7	55.4	90.2	10.6	15.2	31.9	47.4	1315	11.7	11.7	26	-3.691
3934	12.4	1.04	16.5	54.5	86	7.25	15.7	30.2	51.9	1689	10.5	8.43	52	-1.227
3935	18.1	1.8	14.4	44.5	76.3	7.64	16.2	32.3	50.2	1952	8.87	10	78	0.924
3936	7.5	0.86	16.1	51.2	90.5	10.8	15	31.4	47.7	1299	10.7	11.9	26	-2.451
3937	22.4	0.96	15.1	51	74.8	3.23	15.6	29.6	52.8	1692	9.67	4.31	52	-0.26
3938	72.9	5.68	13.2	44.1	23.9	1.86	15.4	29.9	51.7	574	8.54	7.79	78	3.242
3939	7.7	0.75	17.1	53.4	90.8	9.3	15.5	32	48.7	1376	11	10.2	26	-2.818
3940	9.6	1.08	16.1	54.3	88.8	9.84	15.7	29.6	53	1452	10.2	11.1	52	-0.949
3941	7	0.96	14.5	50	91.9	12	13.4	29	46.4	1207	10.8	13.1	26	-2.925
3942	11.4	0.98	16.8	55.5	86.4	7.39	15.3	30.3	50.6	1771	11	8.56	52	-2.014
3943	21.4	1.94	16.1	49.4	72.9	6.61	15.7	32.7	48.1	1567	10.3	9.06	78	-0.415
3944	6	0.78	15.4	51.1	92.1	11	14	30.2	46.5	1284	11	12	26	-3.254
3945	21	1.91	17.1	55.3	77.8	7.04	15.2	30.9	49.2	1382	11.2	9.06	52	-1.831
3946	29.5	4.57	16.5	49.9	65.8	10.3	15.3	33.2	46.2	1581	10.8	15.6	78	-0.062
3947	6.7	0.76	16.3	50.5	91.3	9.92	15	32.3	46.6	1230	10.8	10.9	26	-2.832
3948	10.4	1	16.9	54.4	88	8.44	15.7	31	50.8	1583	10.7	9.59	52	-1.804
3949	12.9	2.1	16.3	49.2	84	13.7	15.6	33.1	47	1283	10.5	16.3	78	-1.368
3950	5.8	0.65	15.7	50.3	92.9	10.8	14.3	31.2	46	1230	10.9	11.6	26	-3.356
3951	10.5	1.22	15.8	49.1	88.8	10.1	13.9	32.1	43.3	1016	11.3	11.4	52	-3.607
3952	13.8	1.83	15.7	47.5	84.2	11.6	13.9	33	42.2	879	11.3	13.7	78	-3.056
3953	13	0.79	15.9	48.2	85.8	5.21	14.7	33.1	44.3	1191	10.9	6.08	52	-2.711
3954	11.3	0.97	15.1	48.2	86.6	7.47	13	31.2	41.8	1357	11.5	8.63	78	-3.411
3955	9.8	0.96	17	48.2	88.7	8.64	14.7	35.2	41.7	1237	11.6	9.75	26	-4.135
3956	6.7	0.81	16.4	50.9	92.6	11	13.2	32.2	40.9	1358	12.4	11.9	52	-5.853
3957	19.4	2.01	16.6	51.8	78.5	8.17	12.5	32	39.2	1179	13.2	10.4	78	-4.811
3958	12.9	0.97	16.3	48.3	85.5	6.45	13.8	33.8	40.8	1120	11.8	7.54	52	-4.08
3959	19.1	2.25	15.8	50.5	78.6	9.38	13.9	31.3	44.2	842	11.4	11.9	78	-2.447
3960	14.1	0.89	16.7	45.8	84.1	5.25	14.9	36.5	40.9	1136	11.2	6.25	26	-3.252
3961	12.9	1.24	16	48.8	85.3	8.25	17.4	32.8		1133	9.22	9.67	26
3962	18.4	1.72	16	47.5	79	7.4	14.5	33.7	43.1	1111	11	9.37	52	-2.006
3963	21.1	2.44	15.9	50.2	77.4	8.88	14	31.6	44.4	1078	11.3	11.5	78	-2.026
3964	20.2	1.4	16.6	45.7	77.7	5.43	14.5	36.3	40	1032	11.4	6.98	26	-2.773
3965	17.5	1.74	15.9	47.5	79.4	7.85	14.4	33.5	43.1	1109	11	9.89	52	-2.028
3966	22.4	2.34	16	50.3	74.9	7.88	14.6	31.8	46	1167	10.9	10.5	78	-1.226
3967	21.9	2.24	16.6	45.4	75.9	7.64	14.5	36.6	39.5	672	11.5	10.1	26	-2.811
3968	9.8	1.58	17	53.4	89.4	13.9	13.7	31.9	43	1227	12.4	15.6	52	-5.149
3969	20.6	2.18	16	44.7	76.1	8.07	13.6	35.9	38	1189	11.8	10.6	26	-2.819
3970	12.2	1.16	16.6	46.2	86.3	8.16	14.8	36	41	1055	11.2	9.46	26	-3.503
3971	14.6	1.36	15.6	46.4	83.1	7.78	14.1	33.7	41.9	1180	11.1	9.36	52	-2.545
3972	16	1.63	15.8	50.1	82.1	8.47	13.6	31.6	43.1	1026	11.6	10.3	78	-3.106
3973	11.3	0.99	16.1	44.7	87.3	7.71	14.3	36	39.9	1237	11.2	8.83	26	-3.51
3974	27.1	1.58	14.5	41.9	71.5	4.19	14.4	34.6	41.5	1850	10.1	5.85	26	0.255
3975	9.4	0.8	16.8	48.7	89.6	7.58	14.4	34.5	41.8	969	11.6	8.46	26	-4.441
3976	17.9	0.99	16.1	48.5	80	4.44	13.3	33.2	40.1	689	12.1	5.55	78	-4.012
3977	15.1	1.26	17.4	49.1	82	6.81	14.1	35.4	39.8	958	12.3	8.31	26	-4.639
3978	19.1	0.83	17.2	49.7	78.7	3.37	14.4	34.6	41.6	1147	11.9	4.29	26	-3.641
3979	7.1	1	15.6	51.3	91.4	12.3	13.6	30.4	44.7	1353	11.5	13.5	52	-4.073
3980	7.9	1.12	16	52.3	90.8	13.1	13.2	30.7	43.1	1028	12.1	14.4	52	-5.12
3981	7.8	0.88	16.7	54.7	91.1	10.1	13.7	30.5	44.8	990	12.2	11.1	52	-5.013
3982	13	0.92	15.5	50.8	84	5.9	13.3	30.6	43.5	1473	11.7	7.03	52	-3.313
3983	22.9	1.39	15.5	51.1	74.9	4.55	15.2	30.3	50.2	2010	10.2	6.07	52	-0.315
3984	22	1.97	16.9	54.5	75.8	6.78	13.6	31	43.9	1105	12.4	8.95	52	-3.591
3985	21.8	0.97	14.6	46.6	75.2	3.33	14.9	31.2	47.8	1068	9.75	4.43	52	-0.236
3986	17.4	0.85	15.6	45.5	81	3.92	14.9	34.3	43.5	977	10.5	4.85	26	-1.735
3987	16	1.11	14.5	47.9	81.9	5.71	14.8	30.2	48.8	1208	9.81	6.97	52	-0.316
3988	29.5	1.5	13.8	41.5	66.5	3.37	16	33.3	48	1188	8.64	5.07	78	1.415
3989	16.9	1.03	15	44	81.9	5.03	15	34.1	44.1	1001	9.99	6.13	26	-0.968
3990	17.9	0.85	14.9	48	80.5	3.78	15.3	31	49.2	1278	9.77	4.7	52	-0.835
3991	26.3	0.59	14.3	46.9	71.6	1.62	14.8	30.6	48.6	757	9.66	2.26	52	-0.552
3992	20	0.81	15.5	45.9	78.1	3.2	15	33.7	44.5	1047	10.3	4.09	26	-1.41
3993	18.7	1.25	14.1	45.5	79	5.28	14.9	31	48	1057	9.47	6.68	52	0.253
3994	19.4	1.32	14.4	41.4	79.7	5.42	15.1	34.8	43.3	908	9.55	6.8	26	-0.143
3995	20	1.18	14.9	48.2	78.6	4.62	15.1	31	48.7	1204	9.89	5.88	52	-0.429
3996	14.9	0.99	15.3	44	84	5.62	15.2	34.8	43.8	951	10	6.69	26	-1.358
3997	28.5	0.87	14.4	47.5	69.3	2.13	15.3	30.3	50.4	821	9.44	3.07	52	-0.005
3998	28.4	1.09	14.5	46.7	69.9	2.67	15.2	31.1	48.7	1103	9.6	3.82	52	0.187
3999	16.2	1.02	15.5	45.7	82	5.17	15	33.9	44.3	755	10.3	6.3	26	-1.601
4000	18.7	1.31	14.6	44.5	79.4	5.55	15.5	32.9	47	988	9.45	6.99	78	-0.179
4001	35.7	1.42	12.3	46.2	61.7	2.45	14	26.6	52.5	415	8.79	3.97	52	2.057
4002	24.6	1.19	13.6	41.9	70.1	3.4	14.5	32.4	44.6	1186	9.4	4.85	26	0.947
4003	20.1	1.39	14.3	45.7	76.5	5.3	15.2	31.3	48.6	972	9.41	6.93	52	0.328
4004	21.8	2.12	12.7	41.9	74.5	7.25	13.8	30.3	45.4	1810	9.22	9.73	26	1.314
4005	32	2.11	14.1	41.5	64.8	4.26	15.1	33.9	44.6	1359	9.3	6.58	78	1.29
4006	34.1	2.17			61.4	3.92	13.7	30.2	45.5	1338		6.38	52
4007			13.4	44.8	22	1.6	13.9	29.9	46.4	915	9.65	7.26	26
4008	35	1.62	13.8	41.2	60.8	2.8	14.8	33.6	44.1	1293	9.34	4.61	78	1.234
4009	13.2	0.95	13.5	44	84.7	6.09	14	30.7	45.6	1302	9.64	7.19	26	-0.032
4010	22.4	1.09	13.9	45	74.3	3.62	15.1	30.8	48.9	1392	9.2	4.87	52	0.662
4011	13.3	1.06	14	41.8	83.3	6.68	14.8	33.5	44.1	1134	9.47	8.01	26	-0.176
4012	28.2	2.35	13.9	45.2	68.3	5.68	14.8	30.7	48.3	1449	9.36	8.32	52	1.592
4013	45.7	3.62	13.5	39.8	50.7	4.02	14.7	33.9	43.5	1375	9.16	7.92	26	1.706
4014	33.2	1.88	13.3	42.5	64	3.63	14.8	31.2	47.5	1412	8.96	5.67	52	1.814
4015	13.4	0.94	13.5	42.4	84.2	5.86	14.3	31.9	44.9	1247	9.45	6.96	26	0.046
4016	39.2	2.07	13.8	40.2	56.7	2.99	15.1	34.5	43.7	1299	9.19	5.27	78	1.465
4017	63.7	1.79	15.2	45.5	34.7	0.98	15.1	33.3	45.5	1387	10	2.82	78	1.169
4018	51	3.26	10.9	37	43.8	2.8	14	29.5	47.4	1035	7.81	6.39	52	3.309
4019	16.6	1.17	13	42	80.5	5.62	14.2	30.9	46	1675	9.15	6.99	26	1.071
4020	62	4.91	12.5	37.3	36.6	2.9	14.7	33.5	44	1464	8.49	7.92	78	2.592
4021	32.2	3.1	15.5	50.6	64.5	6.2	13.1	30.6	42.9	1286	11.8	9.62	52	-1.307
4022	25.4	1.77	15.3	44.4	70.5	4.92	13.7	34.5	39.5	1037	11.2	6.98	78	-1.446
4023	15.9	1.45	15.2	45.1	80.1	7.34	13.1	33.7	38.8	895	11.6	9.16	26	-3.052
4024	39.3	1.45	14.7	43.2	57.3	2.1	13.1	34.1	38.3	1193	11.3	3.67	78	-0.757
4025	18.7	2.15	14.9	43.7	79.1	9.09	12.9	34.1	37.7	1193	11.6	11.5	26	-2.553
4026	34.2	2.94	14.7	47	60.5	5.21	12.7	31.1	40.8	1113	11.5	8.61	52	-0.96
4027	16.2	1.62	15.8	51.6	80.9	8.19	13	30.7	42.2	731	12.2	10.1	52	-3.949
4028	22.8	2.06	13.1	43.6	72.7	6.53	13	30.1	43.1	797	10.1	8.99	52	0.088
4029	31	1.43	14.8	49.3	65	3	13	30.1	43.2	597	11.4	4.61	52	-1.25
4030	26.2	0.99	16.1	52.3	71.5	2.71	12.9	30.7	41.8	1058	12.5	3.79	52	-3.344
4031	28.5	3.27	15.5	46.4	68.1	7.75	13.6	33.4	40.8	1287	11.4	11.4	78	-1.173
4032	18.1	1.45	14.8	41.6	77.8	6.26	13.2	35.6	37.2	989	11.2	8.04	26	-2.2
4033	12.9	1.77	15.5	45.3	84.5	11	13.4	34.2	39.2	1261	11.6	13.1	26	-3.288
4034	15.4	1.19	15	44.1	82	6.33	13.2	34	38.9	709	11.3	7.72	26	-2.981
4035	28.5	1.13	15.1	44.6	69.3	2.75	13.2	33.8	39.1	1081	11.4	3.97	78	-1.615
4036	18.1	1.54	13.2	46.2	78.3	6.7	11.3	28.6	38.9	595	11.9	8.55	26	-2.668
4037	16.2	1.34	15.2	44.1	79.3	6.55	13.1	34.4	37.9	1145	11.6	8.26	26	-2.895
4038	26.1	1.34	14.9	50.3	71.5	3.66	12.3	25.1	41.5	975	12.1	5.12	52	-2.296
4039	20.6	2.12	15.3	44.6	75.4	7.86	13.2	34.2	38.4	1309	11.6	10.4	78	-2.278
4040	24.3	2.07	15.2	48.3	72.8	6.22	13	31.5	41.4	1252	11.7	8.54	52	-1.977
4041	28	3.48	15.5	46.1	69	8.54	13.5	33.6	40.3	1023	11.5	12.4	78	-1.496
4042	68.6	6.58	13.6	44	29.7	2.85	12.2	31	39.4	1247	11.2	9.59	52	0.231
4043	40.2	1.2	14.3	45.4	56.6	1.7	13.2	31.5	42	1584	10.8	3	52	0.064
4044	31.3	2.41	12.3	37.6	64.9	4.97	14	32.6	43	922	8.74	7.67	52	1.489
4045	18.7	1.69	15.7	46.9	76.4	6.87	13.8	33.5	41.1	1273	11.4	9	26	-2.216
4046	28.3	1.25	14.7	48.3	70.3	3.1	12.5	30.4	41	1481	11.8	4.41	52	-1.743
4047	17.3	1.67	15.6	47.1	79	7.65	13.3	33.1	40.3	1115	11.7	9.68	26	-2.922
4048	41.5	2.34	14.5	47.3	54.8	3.1	13.2	30.7	43.1	1098	11	5.65	52	0.03
4049	65.3	8.63	13.2	39.7	28	3.69	12.7	33.3	38.1	1848	10.4	13.2	78	0.996
4050	39.3	5.44	16.5	49.6	55.2	7.69	13.2	33.3	39.8	1240	12.5	13.9	78	-1.716
4051	24.7	2.78	14.6	43.1	71.1	8.14	13.1	33.9	38.7	1328	11.1	11.4	78	-1.148
4052	41.1	1.33	13.3	44.3	57.4	1.87	13.8	30	46	1640	9.63	3.25	52	1.295
4053	43.8	1.05	13.5	46.4	53.7	1.29	12.3	29.2	42.2	1121	11	2.4	52	-0.092
4054	35.6	3.18	14.4	43.4	56.3	5.04	13.7	33.2	41.3	1380	10.5	8.95	78	0.432
4055	27	3.56	14.5	42.5	67.3	8.8	13.1	34.1	38.3	1377	11.1	13.1	78	-0.954
4056	39.1	4.71	14.6	44.4	56.9	6.81	13.1	32.8	39.9	1176	11.1	12	78	-0.472
4057	27.1	2.52	15.3	46.6	69.9	6.48	14.2	32.7	43.4	1105	10.7	9.27	26	-0.431
4058	62.5	8.56			34.4	4.71				934		13.7	26
4059	56.2	4.77	14.1	48.7	41	3.48	14.5	29	50	624	9.75	8.49	26	1.903
4060	35.2	3.76	16	48	58.5	6.18	14.3	33.2	43	1168	11.2	10.6	26	-0.207
4061	26.6	2.03	14	46.5	69.5	5.32	13.8	30.2	45.8	1253	10.2	7.65	26	0.64
4062	24.8	1.18	15.4	50.2	72.6	3.41	15.2	30.7	49.3	1549	10.2	4.71	52	-0.454
4063	30.6	0.69	13.5	38.9	68.2	1.54	15	34.8	43	1454	9.04	2.26	78	0.587
4064	12.2	0.62	16.6	47.2	84.4	4.27	15.7	35.2	44.9	1370	10.5	5.06	26	-2.269
4065	12.9	0.63	15.3	47.3	85.3	4.17	14.9	32.3	46.1	1574	10.2	4.89	52	-1.667
4066	17.7	1.27	15.4	44.5	80	5.71	14.8	34.5	42.8	977	10.4	7.14	78	-1.278
4067	9.4	0.89	15.8	43.5	88.2	8.45	15.5	36.3	42.8	1893	10.2	9.57	26	-1.934
4068	20.5	0.89	14.3	44.9	77	3.35	15.1	31.8	47.4	1321	9.47	4.35	52	-0.109
4069	13.3	0.96	15.2	42.5	84.2	6.12	15.7	35.7	43.8	1689	9.72	7.26	26	-1.114
4070	17.4	1.11	15.1	48.1	81.1	5.12	15.6	31.4	49.8	1398	9.65	6.32	52	-0.536
4071	40.1	2.29	13.9	40.7	53	3.04	15.5	34.1	45.4	1258	8.97	5.73	78	1.817
4072	9.3	0.62	15.5	44.5	89	6.02	15.6	34.8	44.9	1389	9.91	6.76	26	-1.772
4073	19	0.77	14.7	45.2	78.3	3.15	15.3	32.5	47.1	1338	9.6	4.03	52	-0.662
4074	18.6	1.11	13.7	39.9	78.6	4.69	15.1	34.4	43.9	1152	9.1	5.97	78	0.429
4075	12.5	0.6	16	44.4	85.6	4.1	15.9	36	44.1	1812	10.1	4.79	26	-1.992
4076	20.8	0.99	14.2	45.5	76.9	3.67	15.1	31.3	48.2	1421	9.43	4.77	52	0.118
4077	18.1	0.98	14.5	42.6	78.1	4.24	15.4	34	45.2	1392	9.43	5.43	78	-0.236
4078	8.2	0.6	15.1	41.1	89.3	6.58	15.7	36.7	42.7	1811	9.64	7.36	26	-1.726
4079	14.5	0.68	14.6	45.2	83.4	3.94	15.2	32.3	47.1	1394	9.6	4.72	52	-0.977
4080	35.6	1.64	15.5	44.4	61.4	2.84	15.8	34.9	45.4	824	9.77	4.62	78	0.113
4081	11.7	0.71	16.5	47.7	86.3	5.18	16	34.6	46.4	1444	10.3	6.01	26	-1.851
4082	17.5	0.83	14.9	45.5	79.1	3.73	15.3	32.6	46.7	1427	9.74	4.72	52	-0.757
4083	20.4	1.08	14.3	41.3	75	3.98	15.1	34.5	43.6	1205	9.48	5.3	78	0.104
4084	13.4	0.71	15.8	44.5	83.6	4.35	15.9	35.5	44.9	1843	9.93	5.21	26	-1.608
4085	37.3	1.77	13.9	40.9	58.7	2.78	15.7	34	46.1	1303	8.87	4.74	78	1.649
4086	75.5	2	11.2	33.4	23.2	0.62	15.1	33.6	44.8	2762	7.45	2.65	78	3.647
4087	38.7	2.33	13.4	39.2	58.2	3.51	15	34.2	43.8	2305	8.96	6.03	78	1.817
4088	29	1.58	13.5	40.2	67.3	3.68	15.4	33.7	45.9	1973	8.76	5.46	78	1.673
4089	29.5	1.92	13.7	39.3	66.4	4.32	15.3	34.8	43.9	2293	8.94	6.51	78	1.57
4090	37.8	3.38	14.3	42.2	58.3	5.21	15.3	34	45	1970	9.36	8.93	78	1.664
4091	35	1.92	13.7	45.1	61.6	3.39	14.3	30.3	47.4	2099	9.52	5.5	52	1.595
4092	28.1	1.55			68.5	3.8			42.5	1451		5.54	26
4093	29.5	1.78	14.2	44.3	68.7	4.14	15	32.1	46.7	1410	9.49	6.03	52	1.115
4094	35.2	1.54	13.4	40.8	60.6	2.65	15	32.8	45.6	1817	8.96	4.37	78	1.686
4095	34.1	1.38	14.7	38.5	60.7	2.47	16.1	38.2	42	1642	9.17	4.06	26	0.772
4096	45	3.61	13	42.4	52.9	4.26	14.7	30.6	48.2	2598	8.8	8.04	52	2.614
4097	59.4	3.41	12.3	35.8	38	2.18	15	34.4	43.7	2875	8.2	5.74	78	2.932
4098	30.3	2.62			66.3	5.73			41.4	693		8.64	26
4099	25.2	0.99	14.3	44.4	71.7	2.81	15.3	32.3	47.4	1850	9.37	3.92	52	0.381
4100	32.3	1.19	12.9	37.5	64.3	2.36	15.5	34.4	45.1	1929	8.32	3.67	78	1.864
4101	19.3	0.87	12.5	37.9	78.2	3.53	13.9	33	42.5	1604	8.91	4.51	26	0.865
4102	47.7	3.09	12.6	41.1	49.4	3.2	14.8	30.8	48.1	2105	8.54	6.48	52	2.808
4103	75.5	8.01	11.8	35.8	23.3	2.46	14.7	33	44.6	2779	8.03	10.6	78	3.549
4104	36.7	2.42	11.8	36.6	61	4.02	13.4	32.2	41.9	1881	8.74	6.59	26	1.67
4105	36.8	2.04	13.4	44.8	59.9	3.31	14.9	30	49.9	1589	8.98	5.53	52	2.106
4106	88.9	16.26	8.7	28	10.9	2	14.7	30.9	47.6	4641	5.89	18.3	78	6.497
4107	28.9	1.67	13.7	42.6	68.1	3.94	14.1	32.1	44.1	779	9.67	5.79	26	0.659
4108	35.2	1.73	13.8	47.5	61	2.98	14.7	29.2	50.5	1609	9.4	4.89	52	1.77
4109	32.7	1.26	13.2	39.1	64	2.47	15.4	33.6	45.7	2143	8.56	3.86	78	1.793
4110	69.6	6.16	12.1	41.4	29.8	2.63	13.7	29.2	46.7	2825	8.86	8.85	52	2.946
4111	21.6	1.23	12.9	40.4	74.1	4.26	13.8	32	43.1	1956	9.37	5.74	26	0.869
4112	67.4	10.51	13.8	45.9	31	4.83	13.3	30.1	44.1	573	10.4	15.6	52	1.148
4113	48.9	6.07	15.3	48.6	47.4	5.87	15.5	31.5	49.3	424	9.86	12.4	78	1.573
4114	55.8	5.31	16.8	53.1	41.8	3.97	16	31.6	50.5	284	10.5	9.51	78	0.843
4115	66.4	8.17	14.6	45.7	31.2	3.84	14.1	32	43.9	291	10.4	12.3	78	0.855
4116	59.7	6.21	14.3	44.2	38	3.95	15.8	32.3	49	537	9.03	10.4	78	2.402
4117	48.2	3.45	16.4	52	48.8	3.5	15.7	31.6	49.7	302	10.5	7.17	78	0.37
4118	38.7	3.3	14.8	46.1	58.1	4.94	15.8	32.2	49	418	9.41	8.51	78	1.371
4119	38.6	2.56	16.5	51	58.5	3.89	15.2	32.4	46.9	312	10.9	6.65	52	-0.609
4120	34.6	1.84	14.8	47.4	62.3	3.33	15.2	31.3	48.6	346	9.75	5.34	52	0.437
4121	38.4	2.91	14.8	48.6	59.7	4.54	14.5	30.5	47.4	407	10.2	7.6	52	0.7
4122	39.3	3.75	14.8	47.1	58.2	5.56	14.6	31.5	46.4	523	10.2	9.55	52	0.797
4123	40.6	3.14	14.8	47.8	56.7	4.39	14.9	31	48	426	9.96	7.74	52	1.046
4124	36.2	3.51	15	48.1	61.2	5.95	14.4	31.2	46.3	446	10.4	9.71	52	0.432
4125	16.9	1.68	16.4	51.3	79.5	8.06	15.3	31.9	48.1	435	10.7	10.1	26	-1.94
4126	23.6	1.41	15.7	48.8	72.4	4.29	15.1	32.1	47.1	329	10.3	5.93	26	-1.03
4127	22.3	1.69	15.5	47.9	74.5	5.65	15.4	32.4	47.5	456	10.1	7.58	26	-0.683
4128	29.4	2.61	14.6	45.1	66.9	5.94	15.3	32.4	47	492	9.59	8.87	26	0.888
4129	21.7	1.6	15.3	46	74.9	5.53	15.4	33.3	46.3	541	9.94	7.38	26	-0.539
4130	28.8	2.22	15.6	48.5	67	5.2	15.2	32.3	47.3	419	10.2	7.75	26	-0.12
4131	30.3	3.5	13.7	44.3	67.8	7.88	14.9	31	48	747	9.22	11.6	52	1.564
4132	60.8	14.18	13.5	44.5	36.8	8.57	12.6	30.4	41.5	838	10.7	23.3	78	0.554
4133	48.8	7.25	13.1	45.1	49.6	7.41	13.8	29.1	47.4	824	9.52	14.9	52	1.848
4134	30.9	4.42	14.3	46.6	66.6	9.62	14.1	30.8	45.7	519	10.2	14.4	78	0.415
4135	40.8	6.1	14.3	45.5	58	8.62	15.1	31.4	48	774	9.46	14.9	52	1.71
4136	50	4.47	14.2	45.9	47.8	4.27	14.7	31	47.3	468	9.7	8.93	78	1.444
4137	28.8	2.23	14.6	47.7	69.5	5.4	14.7	30.7	47.9	673	9.95	7.76	52	0.605
4138	39.2	4	13.6	44.6	58.6	5.97	13.9	30.6	45.6	534	9.79	10.2	78	1.019
4139	46.5	4.49	14	46	51.2	4.94	13.9	30.6	45.6	659	10.1	9.65	52	1.03
4140	33.3	3.77	12.7	43.5	65.6	7.31	14.6	29.3	49.8	738	8.75	11.2	52	2.202
4141	38.6	3.45	13.8	43.6	60	5.34	15.5	31.6	49.2	598	8.86	8.91	52	1.995
4142	40.5	3.66	13.9	44.5	56.4	5.1	14.2	31.2	45.4	472	9.82	9.04	78	0.979
4143	25.8	2.97	13.3	45	72.1	8.29	14.5	29.5	49.1	821	9.17	11.5	52	1.606
4144	41.4	4.57	13.3	42.2	55.5	6.09	14.2	31.5	45.1	524	9.36	11	78	1.386
4145	31.6	2.62	15.5	49.1	66.9	5.58	15.2	31.7	48.1	645	10.2	8.33	52	0.266
4146	47.9	4.68	14	44.7	49.7	4.86	14.2	31.4	45.4	497	9.84	9.78	78	1.133
4147	36.4	3.36	14.5	47.2	61.4	5.65	14	30.8	45.4	481	10.4	9.21	52	0.353
4148	40.7	4.66	14.1	45.5	57.1	6.48	13.9	31.1	44.9	564	10.1	11.4	52	0.788
4149	23.9	2.31	15.9	56	73.8	7.12	14.8	28.5	51.8	494	10.8	9.65	26	-1.154
4150	31	3.19	15.3	48.2	65.8	6.78	14.5	31.6	45.8	564	10.5	10.3	26	-0.002
4151	30.9	2.81	14.8	55.3	65.5	5.97	13.8	26.7	51.7	608	10.7	9.11	26	0.204
4152	20.6	1.92	17.5	57.2	75.6	7.06	15.2	30.6	49.7	584	11.5	9.33	26	-2.439
4153	27.4	2	16.6	54.8	69.2	5.06	15.2	30.3	50.3	603	10.9	7.31	26	-1.265
4154	43.1	2.73	16.2	53	53.1	3.37	15.1	30.6	49.3	361	10.8	6.34	26	0.116
4155	64	8.66	14.7	52	34	4.58	13.3	28.3	47	587	11.1	13.5	26	0.68
4156	78.8	10.01	13	46	19.3	2.45	12.8	28.2	45.3	490	10.2	12.7	26	1.537
4157	24.9	2.44	15.9	51.3	72.5	7.12	15.1	31	48.8	1070	10.5	9.81	52	-0.325
4158	31.8	3.09	15.8	49.8	64.5	6.27	15.3	31.8	48	1762	10.4	9.72	52	0.707
4159	19.8	2.48	16.3	52.5	78.2	9.58	15.1	31	48.7	1514	10.8	12.3	52	-1.139
4160	25.1	2.93	14.7	45.8	70.7	8.19	15.5	32.2	48.1	1491	9.51	11.6	52	1.256
4161	15.6	2.84	16.1	50.8	81.3	14.5	15.5	31.7	48.8	1189	10.4	17.9	52	-0.842
4162	19.9	2.39	15.4	48	77.8	9.43	15.4	32	48.2	1337	9.96	12.1	52	0.094
4163	27.6	3.77	15.3	49.1	70.7	9.79	14.5	31.1	46.8	1242	10.5	13.8	52	0.121
4164	32.3	4.27	15.4	48.7	64.8	8.55	15.2	31.7	48.1	1361	10.1	13.2	52	1.152
4165	15.3	1.98	17.4	49.8	83	10.8	16.1	34.9	46.2	1040	10.8	13	26	-1.981
4166	21.2	2.46	15.9	48.6	74.7	8.57	16	32.8	48.7	1416	9.97	11.5	104	-0.094
4167	16.2	4.88	13.5	43.5	81.1	24.5	15.4	31	49.8	1408	8.75	30.2	104	2.018
4168	16.4	2.59	17.1	49.1	80.9	12.4	16.7	34.9	47.9	1058	10.2	15.4	26	-0.808
4169	32.7	7.64	16.9	50.1	64	14.9	16.2	33.7	48.1	907	10.4	23.3	26	0.463
4170	11.7	2.28	17.2	50.7	86.1	16.4	16	33.9	47.3	1223	10.7	19.1	26	-1.764
4171	12.4	2.57	15.5	49.7	84.6	17.8	15.5	31.2	49.6	1406	10	21	104	-0.356
4172	10.2	1.58	17.5	52.3	87.8	13.8	16.3	33.5	48.5	792	10.8	15.7	26	-2.246
4173	35	5.71	15.7	50.3	60	9.87	14.7	31.2	47.2	1654	10.7	16.4	104	0.796
4174	25.4	3	15.6	48.8	69.4	8.09	15.3	31.9	47.9	1534	10.2	11.7	104	0.601
4175	16.3	2.32	15.4	48.3	78.3	11.3	15.3	31.8	48.1	1309	10.1	14.4	104	-0.162
4176	15.7	3.74	16.4	51.3	81.5	19.5	15.1	31.9	47.2	1249	10.9	23.9	104	-1.782
4177	12.9	1.73	17.4	49.9	85.8	11.5	16.5	34.8	47.6	1109	10.5	13.4	26	-1.657
4178	27.7	4.23	16.6	48.9	66.7	10.3	16	34	46.9	1850	10.4	15.4	78	0.434
4179	15	1.98	14.9	45.4	82.5	10.7	14.3	32.8	43.8	1332	10.4	13	26	-1.075
4180	25.3	3.03	16.5	54.6	71.5	8.59	15.2	30.2	50.4	1664	10.8	12	52	-0.486
4181	27.9	3.77	17	50.2	67	9.13	15.8	33.8	46.7	1668	10.8	13.6	78	-0.258
4182	19.4	2.76	14.3	43.9	76.7	10.7	14.1	32.6	43.3	1154	10.1	14	26	0.075
4183	26.7	3.28	15.8	49.9	70.1	8.73	14.7	31.6	46.4	1775	10.8	12.4	52	-0.213
4184	22	3.28	16.3	46.4	73.2	10.9	15.7	35.1	44.7	2272	10.4	14.9	78	-0.067
4185	17.8	2.35	15.8	44.9	78.8	10.5	15.3	35.2	43.6	1251	10.3	13.3	26	-0.843
4186	23.2	3.35	16	50.5	73.7	10.7	15.1	31.7	47.7	1712	10.6	14.5	52	-0.292
4187	27.2	4.04	16.1	47	67	10	15.5	34.3	45.2	2185	10.4	14.9	78	0.586
4188	13.4	2.22	16.4	48.7	83.6	13.6	14.5	33.7	42.9	1314	11.3	16.3	26	-2.902
4189	24.3	2.13	15.6	49.9	72.2	6.35	15.6	31.2	50	1813	9.98	8.79	52	0.222
4190	15.9	1.52	16.9	49.2	79.7	7.58	15.7	34.4	45.6	2057	10.8	9.51	78	-1.648
4191	22	2.67	14.5	44.1	75.4	9.31	14.6	32.9	44.6	1255	9.88	12.3	26	0.558
4192	18.1	2.24	15.2	49.7	78.3	9.71	17.1	30.5	56	2232	8.88	12.4	52	1.479
4193	29.4	4.86	15.3	44.6	64.9	10.8	15.5	34.3	45	2435	9.89	16.6	78	1.289
4194	27.3	4.57			71.3	12.1	15.4	32.9		1211		16.9	26
4195	25.7	4.8	16.4	51.6	72.2	13.7	15.1	31.7	47.5	1636	10.9	18.9	52	-0.593
4196	24.4	3.51	17.8	52.3	69.1	9.78	15.6	34	46	2190	11.4	14.2	78	-1.358
4197	55.7	14.72	15.3	44.7	41.7	11	15.3	34.2	44.9	1499	9.95	26.4	26	1.731
4198	22.1	3.29	16.6	53.4	75.2	11.4	15.4	31.1	49.3	1878	10.8	15.1	52	-0.769
4199	32.1	5.62	16.6	48.3	63.5	11.1	15.7	34.4	45.6	2340	10.6	17.5	78	0.636
4200	18.6	3.38	16.1	48.3	78.5	14.1	14.7	33.3	44.2	1569	10.9	18	26	-1.432
4201	48.1	10.78	15.1	48.2	47.4	10.6	14.3	31.3	45.9	2245	10.5	22.4	104	1.385
4202	30	4.91	15.3	48.5	65.2	10.7	13.9	31.5	44.1	2559	11	16.4	104	0.063
4203	37.9	9.85	14.6	45.9	58.4	15.1	13	31.7	41.1	1304	11.2	25.9	104	-0.494
4204	53.2	12.89	15.1	48.4	40.1	9.7	14.2	31.3	45.4	2121	10.7	24.2	104	1.398
4205	46.5	6.98	17.1	52.8	48.6	7.28	15	32.4	46.3	1551	11.4	15	104	0.382
4206	38.6	1.78	14.8	47.1	58.6	2.7	15.2	31.4	48.3	1298	9.75	4.61	52	1.065
4207			14.8	41.5	39.2	1.42	15.1	35.6	42.5	44	9.78	3.63	26
4208	38.9	1.44	15.7	49	56.7	2.1	15.5	32.1	48.4	365	10.1	3.7	52	-0.27
4209	52.5	2.3	11.9	34.9	47.2	2.05	15	34	44.1	980	7.9	4.36	78	2.622
4210	90.1	2.77	15.8	43.5	7.7	0.24	15.8	36.3	43.4	848	10	3.08	26	1.19
4211	45.2	1.57	13.9	44.5	52.1	1.81	16.1	31.3	51.4	1116	8.64	3.48	52	2.031
4212	65.7	2.66	13.4	38	33.4	1.36	15.8	35.3	44.7	1410	8.52	4.06	78	2.375
4213	55.3	1.32	12.8	36.4	42.8	1.02	14.9	35.2	42.5	188	8.56	2.39	26	1.266
4214	40.7	1.38	15.1	48.1	55.5	1.88	15.3	31.4	48.8	984	9.86	3.39	52	0.585
4215	49.8	2.42	13.5	39.2	47.5	2.31	15.4	34.4	44.8	1118	8.75	4.86	78	1.977
4216	37.9	1.41	16.7	44.6	58.9	2.2	15.7	37.5	41.8	32	10.7	3.73	26	-2.251
4217	24.5	1.72	16.1	49.4	72.6	5.09	14.9	32.5	45.9	1353	10.8	7.01	52	-0.86
4218	40.7	1.35	16.4	46.2	58	1.92	15.9	35.5	44.8	1029	10.3	3.31	78	-0.624
4219	28.7	1.26	13.6	39.8	67.8	2.97	14.7	34.2	43.2	850	9.22	4.38	26	0.874
4220	37.7	1.95	12.7	40.8	61.2	3.15	14.7	31.1	47.2	1419	8.63	5.15	52	2.133
4221	83.6	9.2	9.8	30.1	15.9	1.75	14.2	32.5	43.6	1538	6.9	11	78	4.441
4222	23.3	0.79	12.1	41.9	72.1	2.46	12.4	28.9	42.8	889	9.78	3.41	26	0.291
4223			17	52.4	45.6	2.52	14.5	32.4	44.7	415	11.7	5.52	52
4224	63.5	2.3	15.3	44.9	34.9	1.27	15.3	34	44.9	1045	9.99	3.63	78	1.162
4225	25.6	1.38	17	47.7	71.6	3.85	15.4	35.6	43.3	1262	11	5.38	26	-1.685
4226	36.2	1.65	15.3	48.2	61.6	2.8	15.2	31.7	48.1	1170	10	4.55	52	0.426
4227	72.7	4.03	13.2	41.1	26.8	1.49	13.8	32.1	42.9	1433	9.58	5.55	78	1.714
4228	29.4	0.9	15.2	45.7	67.2	2.06	14.5	33.2	43.6	791	10.5	3.06	26	-0.712
4229	29.4	1.52	15.8	50.8	66.7	3.44	15.5	31.2	49.7	1078	10.2	5.16	52	-0.308
4230	49.2	2.98	16.2	47.7	47	2.84	15.3	33.9	45	1384	10.6	6.05	78	0.834
4231	27.1	1.59	17.3	49.4	69.1	4.03	15.5	35	44.3	871	11.2	5.84	26	-1.893
4232	35.9	1.59	15.7	49.2	60.7	2.67	15.1	31.9	47.3	1315	10.4	4.41	52	0.102
4233	60.8	3.48	13.5	41.9	34.4	1.97	14.5	32.3	45	1178	9.31	5.73	78	1.983
4234	49.9	1.89	15.9	50	45.5	1.73	15.1	31.9	47.4	1619	10.6	3.8	52	0.807
4235	48	2.39	16.4	47.8	47.4	2.35	15.4	34.2	44.9	1491	10.6	4.97	78	0.632
4236	22.9	1.37	17.5	49.3	73.4	4.39	15.4	35.5	43.4	1083	11.3	5.98	26	-2.461
4237	35.4	2.54	16.2	51.2	62.2	4.47	14.9	31.6	47.1	1671	10.9	7.18	52	0.131
4238	45.1	3.89	15.6	45.3	53.1	4.57	14.6	34.5	42.4	1736	10.7	8.62	78	0.503
4239	20.8	1.06	16.5	45.6	74.7	3.81	15	36.2	41.5	924	11	5.1	26	-2.05
4240	35.6	1.78	16.1	52.2	60.5	3.01	14.8	30.8	48.2	750	10.8	4.98	52	-0.27
4241	48.1	4.08	15	43.9	49.9	4.24	14.4	34.1	42.4	2434	10.4	8.49	78	0.885
4242	27.3	1.97	16.9	47.1	69.8	5.03	14.9	35.9	41.4	955	11.4	7.21	26	-1.969
4243	33.5	2.22	15.9	48.6	62.6	4.15	15.6	32.7	47.8	1254	10.2	6.63	52	0.267
4244	36.6	1.79	14.9	42.7	58.7	2.87	15.6	35	44.6	1708	9.58	4.89	78	1.047
4245	38.5	2.35	15.8	50.1	57.8	3.53	15.3	31.4	48.6	1138	10.3	6.11	52	0.587
4246	44.1	2.66	15.2	46	52.2	3.14	15.2	33.1	46	1747	10	6.02	78	1.275
4247	22	1.37	16.7	45.8	73.8	4.59	15.3	36.4	42	928	10.9	6.22	26	-1.798
4248	27.3	1.69	16	51.8	69.6	4.35	15.1	30.9	48.9	921	10.6	6.24	52	-0.591
4249	64.5	3.39	10.8	32.1	34.4	1.81	14.7	33.8	43.6	1547	7.35	5.26	78	3.535
4250	28.6	1.89	16.8	51.2	66	4.36	16.2	32.9	49.3	1059	10.4	6.61	26	-0.771
4251	50.1	1.39	16.7	46.8	43	1.2	17.5	35.8	49	1057	9.57	2.78	52	0.08
4252	26.6	1.54	15	44.9	70	4.05	16.5	33.3	49.6	1110	9.05	5.79	78	0.321
4253	20.9	1.44	17.3	52.1	76.5	5.3	16.1	33.1	48.5	1232	10.7	6.92	26	-1.441
4254	36	2.06	16.4	47.5	59.5	3.39	17.1	34.5	49.5	1133	9.6	5.71	52	-0.006
4255	26.5	3.11	12.9	40.5	71.4	8.44	16.3	31.8	51.2	1463	7.91	11.8	78	2.834
4256	33.5	1.99	16.2	50.2	62.8	3.73	15.8	32.2	49	1300	10.2	5.94	26	-0.03
4257	40.9	1.45	16.2	45.5	52.2	1.85	17	35.6	47.8	1019	9.52	3.55	52	0.03
4258	29.4	5.06	11.7	35.6	68.6	11.9	16.6	32.9	50.6		7.04	17.3	78
4259	20.7	1.53	16.3	49.7	76.1	5.64	16	32.7	49.1	1215	10.1	7.41	26	-0.786
4260	32.1	1.75	15.9	49.4	62.7	3.4	16	32.2	49.6	1032	9.95	5.43	26	-0.018
4261	33	1.03	16.2	48.9	62.7	1.95	16.2	33.2	49	1120	9.98	3.11	26	-0.816
4262	39.6	1.63	15	45	53.3	2.19	16.7	33.3	50.2	1054	8.95	4.11	52	1.15
4263	33.2	1.99	15.7	46.5	63	3.8	16.9	33.8	50	973	9.31	6.02	78	0.278
4264	44.6	1.48	16.9	48	48	1.59	17.3	35.3	49.1	541	9.77	3.31	52	-0.525
4265	24.5	1.44	15.8	46.6	71.3	4.19	17	33.9	50.3	884	9.26	5.88	78	-0.175
4266	27.2	1.27	16.4	50.2	68.2	3.19	16	32.7	48.9	965	10.3	4.68	26	-1.075
4267	30.3	1.62	16.8	48.6	61.7	3.3	17.1	34.6	49.4	791	9.83	5.35	52	-0.715
4268	22.7	1.99	14.4	43.2	75.8	6.61	17.1	33.4	51.3	262	8.43	8.73	78	0.638
4269	41.9	2.45	16.6	48.3	49.1	2.86	17	34.4	49.5	858	9.77	5.83	52	0.411
4270	51.6	8.34	12.7	41.4	45.7	7.42	16.9	30.6	55.4	525	7.47	16.2	78	4.116
4271	32.5	1.9	16.5	48.6	62	3.61	16.4	33.9	48.4	1223	10	5.83	26	-0.25
4272	33.7	1.88	14.9	44.3	61.1	3.4	16.8	33.7	49.7	1062	8.91	5.57	52	0.985
4273	38.1	2.19	16.7	50.7	56.1	3.24	16.2	33	49	1317	10.3	5.77	78	-0.004
4274	38	2.54	15.9	49.4	56.5	3.76	16	32.1	49.7	1163	9.93	6.66	78	0.732
4275	35	1.98	16.6	50.7	59.9	3.38	16.4	32.7	50.2	1511	10.1	5.65	52	-0.11
4276	38.8	2.49	15.1	45.8	55.5	3.56	16	32.9	48.6	1257	9.42	6.42	78	1.418
4277	31	1.64	16.1	49.8	60.2	3.18	16	32.3	49.5	1537	10.1	5.28	52	0.05
4278	41.3	3.07	14.6	43.6	53.7	3.98	15.6	33.5	46.6	1912	9.36	7.42	78	1.817
4279	39.8	2.41	16	48	51.8	3.13	16.6	33.4	49.7	1313	9.65	6.04	52	0.883
4280	50.9	3.21	15.5	46.9	43.1	2.72	16	33.1	48.4	1356	9.69	6.31	78	1.711
4281	11.2	1.39	14.3	46.2	87.1	10.9	16	30.9	51.8	1396	8.92	12.5	78	0.439
4282	36.5	2.51	16.1	48.6	55.1	3.79	16.5	33	49.8	1357	9.75	6.88	52	0.75
4283	44.2	2.89	16.2	48.2	51	3.35	16.5	33.7	49	1378	9.83	6.56	52	0.91
4284	46.4	3.44	15.6	46.8	47.5	3.52	15.8	33.4	47.2	1444	9.91	7.41	78	1.507
4285	34.2	2.24	16	48.5	59.8	3.91	16.3	33	49.5	1162	9.81	6.54	52	0.385
4286	29.9	2.03	16.3	48.9	62.5	4.26	16.6	33.3	49.7	1255	9.84	6.81	52	-0.019
4287	36.3	2.48	15.7	47.5	55	3.77	16.7	33.1	50.5	1518	9.42	6.85	52	1.099
4288	34.1	1.12	17	52.7	59	1.95	16.7	32.2	51.8	1023	10.2	3.3	26	-0.954
4289	32.2	1.97	17.3	55.2	62.3	3.82	16.7	31.3	53.4	1250	10.3	6.12	26	-0.347
4290	24.6	1.11	16.4	52.5	69.8	3.17	16.8	31.3	53.5	470	9.81	4.54	26	-0.771
4291	31	2.51	16.9	51.5	62.5	5.07	16.6	32.9	50.4	1107	10.2	8.11	26	-0.305
4292	30.5	2.06	16.2	51.6	63	4.27	16.6	31.4	52.9	896	9.74	6.77	26	0.029
4293	29.9	2.35	17	51.6	63.8	5	16.5	32.8	50.2	1195	10.3	7.84	26	-0.444
4294	36.4	2.46	15.8	48.6	57.8	3.91	16.3	32.4	50.2	1051	9.67	6.76	26	0.721
4295	29	1.74	15.9	52	64.6	3.87	16.2	30.6	52.9	992	9.84	5.99	26	-0.061
4296	48.4	4.04	16.1	53.7	46.5	3.88	14.9	30	49.6	957	10.8	8.34	52	1.12
4297	57.8	7.21	15.1	46.2	36.8	4.61	14.3	32.7	43.7	1029	10.6	12.5	78	1.021
4298	35.7	4.18	17	48.1	60.2	6.95	15.9	35.3	45	1132	10.7	11.6	26	0.131
4299	34.3	3.18	13.7	42.8	61.8	5.72	15.7	32	49	478	8.74	9.26	52	1.956
4300	23	1.69	14.7	43.1	71	5.17	16	34.1	46.8	447	9.2	7.29	26	0.191
4301	28.5	1.88	12.9	42.7	67.5	4.48	15	30.2	49.6	1136	8.62	6.63	52	2.113
4302	34.1	2.4	11.9	35.5	60.1	4.23	15.1	33.4	45.3	953	7.84	7.04	78	2.624
4303	26.2	1.13	15.3	43.8	68.8	2.94	16.1	34.9	46.3	947	9.46	4.28	26	-0.352
4304	37.3	2.94	13.8	47	58.3	4.59	14.7	29.3	50.4	641	9.33	7.87	52	1.85
4305	47.4	4.83	13.7	41.9	46.6	4.76	15.3	32.6	46.8	1028	8.96	10.2	78	2.297
4306	24.1	1.65	16	44.6	70.2	4.79	16.6	35.9	46.3	1493	9.63	6.83	26	-0.366
4307	30.9	2.53	17.3	49.2	62.9	5.14	16.1	35.2	45.9	1262	10.7	8.17	26	-0.612
4308	30.2	2.24	14.8	48.7	66	4.92	15.1	30.3	49.8	914	9.77	7.45	52	0.932
4309	37	2.98	14	41.5	58.2	4.69	15.2	33.7	45	969	9.22	8.06	78	1.538
4310	31.7	2.32	17.1	48.4	62.2	4.57	16.3	35.3	46.3	1167	10.5	7.34	26	-0.565
4311	44.8	3.31	15.1	46	49.8	3.69	14.6	32.9	44.5	531	10.3	7.4	78	0.675
4312	33	2.23	16.2	45.4	62.7	4.24	16.4	35.7	45.9	1029	9.9	6.76	26	-0.039
4313	40.5	2.91	14.9	47.9	54.9	3.96	14.4	31.1	46.4	1090	10.3	7.2	52	0.957
4314	39.7	2.29	14.2	45	56.8	3.29	14.9	31.6	47.2	718	9.53	5.78	52	1.372
4315	61.4	5.71	10.1	31.7	34.8	3.23	14.1	32	44.1	1766	7.18	9.3	104	3.962
4316	33.9	2.47	14	46.8	62.7	4.55	14.5	29.9	48.5	1095	9.66	7.27	104	1.446
4317	57.9	6.84	13.6	44.8	39	4.6	15.3	30.4	50.3	1003	8.91	11.8	104	2.856
4318	37.2	3	14.1	44.2	57.1	4.6	15.2	32	47.6	1040	9.27	8.06	52	1.81
4319	40.2	2.3	14.5	45.8	55.8	3.19	14.9	31.6	47.2	373	9.71	5.72	52	1.063
4320	91.1	8.05	12.1	37.7	6.9	0.61	15.6	32	48.8	1221	7.72	8.84	104	4.168
4321	73.1	5.35	10.3	32.7	23.2	1.69	14.1	31.6	44.6	1656	7.34	7.31	104	3.998
4322	67.8	6.99	11.6	38.5	29.3	3.01	13.5	30.2	44.8	1424	8.59	10.3	104	2.82
4323	65.7	6.96	13.3	42.1	31.2	3.31	14	31.6	44.4	450	9.49	10.6	104	1.67
4324	19.3	1.04	16.2	45.3	76.1	4.11	16.3	35.7	45.5	1165	9.96	5.4	26	-1.416
4325	35.8	2.82	14.6	50.6	59.1	4.64	15.4	28.9	53.1	1009	9.53	7.86	52	1.728
4326	37.5	2.63	14.7	44.5	56.8	3.98	16	33	48.4	1278	9.19	7.01	78	1.749
4327	53.1	2.05	13.7	44.6	41	1.59	14.9	30.7	48.6	1210	9.18	3.87	104	2.104
4328	29.9	2.64	16.2	50	65.9	5.82	15.6	27.9	48.3	963	10.3	8.83	26	0.462
4329	34.8	1.9	16.6	53.8	61.4	3.35	15.6	26.5	50.8	907	10.6	5.46	26	-0.042
4330	41.8	4.04	15.3	52.9	53.4	5.15	15.1	28.9	52.3	987	10.1	9.65	52	1.722
4331	50	4.25	14.5	46.1	44.8	3.82	15.4	31.4	49	1057	9.39	8.51	78	2.15
4332	77.7	8.3	13.5	43.1	18	1.93	14.5	31.3	46.2	1267	9.32	10.7	104	2.539
4333	37.6	3.42	16	52.1	57.4	5.2	15.2	26.5	49.5	936	10.5	9.07	26	1.127
4334	42.7	3.67	15.7	52.8	54.3	4.67	15.2	29.8	51.2	1131	10.3	8.6	52	1.302
4335	63	9.61	11.9	36.1	34.4	5.28	14.9	32.8	45.4	1408	7.95	15.3	78	3.391
4336	77.8	9.17	12.4	39.3	20	2.37	14.2	31.4	45.3	1119	8.69	11.8	104	2.865
4337	33.6	3.28	17.4	55.8	62.8	6.14	15.1	26.9	48.3	915	11.6	9.77	26	-1.191
4338	44.3	1.93	14.5	49.3	51.8	2.26	15	29.4	50.9	1203	9.68	4.36	52	1.649
4339	45.5	2.78	12.7	38.8	50.9	3.11	14.6	32.9	44.3	1177	8.75	6.11	78	2.023
4340	52.7	4.55	16.3	54.9	43.7	3.76	14.5	29.7	48.8	810	11.2	8.62	52	0.658
4341	72.5	2.37	16.5	49.5	26	0.85	15.1	33.4	45.4	1024	10.9	3.27	78	0.698
4342	81.5	7.7	15.6	49.3	15.3	1.44	14.2	31.6	45	957	10.9	9.44	104	1.154
4343	37.3	3.58	17.2	55.4	58.6	5.62	14.9	26.8	47.8	1002	11.6	9.59	26	-0.778
4344	33.7	3.07	15	52.3	61.8	5.62	15.6	28.6	54.4	1133	9.62	9.1	52	1.468
4345	75.6	13.46	9	30.3	22.5	4	12.5	29.9	41.9	1724	7.23	17.8	78	4.038
4346	63.5	6.84	13.4	44.1	32	3.47	13.7	30.5	44.9	982	9.81	10.8	104	1.744
4347	31.8	1.66	15.6	48.8	62.3	3.26	15.4	27.5	48.4	1418	10.1	5.23	26	0.713
4348	25.1	1.52	15.1	50.7	70.6	4.24	15.6	29.8	52.4	1009	9.69	6.02	52	0.124
4349	34	1.77	13.8	41.3	61.5	3.18	16	33.5	47.8	1254	8.63	5.18	78	1.841
4350	48.3	2.49	13.6	43	48.1	2.48	14.9	31.5	47.4	1236	9.07	5.16	104	2.064
4351	28.6	0.98	14.5	44	66.9	2.28	14.6	32.9	44.3	2281	9.94	3.41	78	0.427
4352	22	2.12	16.3	54.8	75.7	7.31	14.4	29.8	48.1	2141	11.4	9.66	52	-1.596
4353	15.5	1.78	15	45.9	81.3	9.26	15	32.7	45.9	1499	10	11.4	78	-0.297
4354	21.1	2.45	16.5	46.7	76.1	8.93	15	35.3	42.6	1867	11	11.7	26	-1.47
4355	24.4	1.71	14.9	44.5	71.6	5.03	14.6	33.6	43.6	1762	10.2	7.02	78	0.204
4356	24.1	1.38	15.4	51.8	73.3	4.18	14.7	29.8	49.5	1979	10.5	5.71	52	-0.241
4357	32.4	1.91	13.7	40.8	62.7	3.68	14.8	33.6	44.3	1985	9.21	5.88	78	1.484
4358	23.1	2.7	16.7	46.7	74	8.66	15.6	35.7	43.6	2034	10.7	11.7	26	-0.808
4359	22.7	2.6	15.6	50.5	75.7	8.72	14.3	31	46.2	2003	10.9	11.5	52	-0.827
4360	23.5	2.53	16.2	45.1	73.5	7.75	15.1	35.9	42	1759	10.8	10.6	26	-0.884
4361	33.8	1.71	15.9	47.9	63.2	3.2	15.1	33.2	45.4	724	10.6	5.06	78	-0.375
4362	19.9	1.95	16.4	54.2	78.1	7.65	14.4	30.3	47.6	1276	11.4	9.79	52	-2.194
4363	30.7	3.22	17.2	49.1	66.1	6.94	15.5	35	44.3	2030	11.1	10.5	26	-0.684
4364	23.7	1.74	15.5	52.9	73.3	5.39	14.2	29.3	48.4	2107	10.9	7.35	52	-0.557
4365	19.9	2.35	17	47.5	77.7	9.36	15.2	35.8	42.6	1664	11.2	12	26	-2.092
4366	33	1.45			63.7	2.82	13.8	29.5	47.1	934		4.42	52
4367	36.8	1.76	14.7	43.7	57.2	2.74	14.4	33.7	42.9	1504	10.2	4.79	78	0.642
4368	19.6	1.96	17.3	48.7	77.1	7.68	15.7	35.5	44.3	1701	11	9.96	26	-1.901
4369	23.6	1.77	14.3	43.8	71.1	5.34	15	32.7	45.8	2076	9.55	7.51	78	1.086
4370	14.2	2.43	14	42.7	83.1	14.4	15.1	32.8	46.1	563	9.26	17.3	78	0.345
4371	20.6	1.82	16.3	49.5	76.2	6.71	15.5	32.9	47.2	1429	10.5	8.81	78	-0.938
4372	21.8	1.87	15.5	47.4	74.8	6.38	15.1	32.7	46.2	1564	10.3	8.54	78	-0.142
4373	18.3	1.92	17	47.5	79.1	8.41	15.1	35.8	42.4	2123	11.2	10.6	26	-2.196
4374	17.8	2.4	15.8	45.5	80	10.9	14.5	34.7	41.6	1340	10.9	13.6	26	-1.806
4375	25	2.83	16	51.6	71.7	8.1	13.9	30.9	44.8	1988	11.5	11.3	52	-1.4
4376	26.8	2.11	12.4	38.9	69.5	5.46	14	31.9	43.8	1205	8.88	7.86	26	1.421
4377	28.9	3.05	13.2	40.3	66.9	6.92	14.5	32.9	44.3	1988	9.09	10.4	78	1.596
4378	22	1.71	15.9	53.8	74.7	5.82	14.3	29.6	48.5	653	11.1	7.79	52	-1.722
4379	20.2	1.68	14.2	42.8	75.1	6.22	14.8	33.2	44.8	2682	9.56	8.29	78	0.94
4380	17.9	1.66			79.1	7.33	12.6	29.3	43.2	309		9.26	26
4381	31.6	3.66	12.4	39.4	65.5	7.5	13.2	31.4	42.1	2355	9.36	11.5	52	1.3
4382	20	2.16	15.8	35.3	77.3	8.34			43.4	1016	8.14	10.8	26
4383			11.6	37.8			10.7	30.7	34.7	5729	10.9		52
4384	25.7	1.87	14.1	46.7	70.6	5.13	13.2	30.2	43.8	1506	10.7	7.27	26	-0.111
4385	76.6	13.41			22.3	3.9	14.1	33.3	42.5	4779		17.5	52
4386	26.9	1.63	13.6	46.8	69.3	4.18	12.9	29	44.5	1499	10.5	6.04	26	0.191
4387	65.3	11.43	12.1	40.3	33.4	5.85	12.3	30.1	41	4470	9.84	17.5	52	1.885
4388	24.4	2.12	16.1	54	70.9	6.17	12.9	29.8	43.7	1578	12.4	8.7	26	-2.721
4389	19.1	1.28	12.9	43.6	78.4	5.23	13	29.6	44	1695	9.9	6.67	26	0.403
4390	13.1	1.68	14.1	45.2	85.2	11	15.8	31.1	50.7	1606	8.91	12.9	52	0.588
4391	11.4	1.52	14.7	41.9	85	11.1	16.4	35.1	46.7	1559	8.98	13.1	78	-0.083
4392	17.8	1.44	13.5	40.7	80.4	6.49	16.8	33.2	50.5	1335	8.06	8.08	104	1.6
4393	14.7	1.88	15.3	46.5	82.8	10.6	15.7	28.4	47.6	943	9.77	12.8	26	-0.192
4394	13.4	1.57	14.1	45.9	83.9	10.2	15.9	30.8	51.6	1614	8.9	12.1	52	0.655
4395	12	1.39	13.7	40.3	85.2	9.6	17	34.1	49.8	1296	8.09	11.3	78	1.216
4396	14.7	6.67	11	36.5	83.7	38.2	14.1	30.1	46.7	777	7.82	45.6	104	2.313
4397	11.6	1.49	15.5	47.5	86.7	11.1	15.9	28.2	48.7	1120	9.77	12.8	26	-0.42
4398	14.2	1.87	14.2	46.1	83.3	10.7	16	30.8	51.8	1313	8.9	12.9	52	0.731
4399	11	1.81	13.1	38.3	86	14	16.6	34.3	48.3	1274	7.93	16.3	78	1.404
4400			16.2	51.3			15.5	31.7	48.8	512	10.5		104
4401	18.4	2.89	15.5	46.8	79.7	12.9	15.8	28.5	47.9	894	9.77	16.1	26	0.206
4402	15.6	1.34	14.5	46.4	81.7	7.05	16.1	31.3	51.5	1594	9.02	8.62	52	0.333
4403	18.8	2.17	14.9	44.9	79	9.08	15.7	28.6	47.3	1018	9.49	11.5	26	0.639
4404	13.3	2.01	13.8	44.2	83.5	12.8	16	31.2	51.2	1292	8.64	15.3	52	1.019
4405	17.4	2.03	13.8	41.2	78.4	9.17	16.8	33.6	50.1	882	8.23	11.7	78	1.351
4406	11.2	1.52	14.6	46.4	86.7	11.6	15.6	27	49.5	895	9.37	13.4	26	0.167
4407	15.8	1.8	13.9	44.5	81.1	9.24	15.9	31.3	50.9	1289	8.76	11.4	52	0.915
4408	26.4	2.86	13.7	40.1	70.9	7.65	16.8	34.2	49.1	1274	8.16	10.8	78	2.101
4409	9.8	1.07	14.6	45	88.1	9.7	15.7	27.9	48.4	1034	9.3	11	26	-0.19
4410	13	1.41	14	45.1	84.4	9.2	15.7	31.2	50.6	1203	8.91	10.9	52	0.351
4411	5.9	1.59	12.9	37.9	92.9	23.8	15.8	34.1	46.1	659	8.22	25.7	78	0.491
4412	9.2	0.97	11.6	35.2	89.4	9.87	14.5	32.9	44.2	386	7.97	11	104	0.955
4413	14.8	2.33	14.8	45	83.5	13.2	15.3	28.3	46.8	872	9.62	15.8	26	0.084
4414	15.2	1.14	13.6	44.3	80.7	6.01	15.8	30.8	51.3	1340	8.63	7.45	52	0.715
4415	13.9	0.71	14.1	40.5	81	4.16	17.4	34.9	49.7	1362	8.15	5.13	78	0.971
4416	37.2	7.38	9.7	27.8	57.7	11.5	16.5	34.7	47.6	3012	5.85	19.9	104	5.575
4417	14.8	1.71	15.2	46	82.7	9.4	15.7	28.5	47.4	930	9.71	11.4	26	-0.128
4418	31.4	1.75	11.4	35.5	64.3	3.6	12.8	32.2	39.8	1343	8.92	5.59	104	1.112
4419	28.4	1.42	12	35.6	68	3.41	16.8	33.8	49.7	1190	7.16	5.01	104	3.244
4420	16.2	1.78	14	41.4	78.6	8.46	15.6	33.7	46.1	1727	8.98	10.8	52	0.974
4421	22	2.37	14	41.5	73.8	7.98	15.4	33.7	45.6	1731	9.1	10.8	78	1.442
4422	46.7	7.6	15.2	44.5	48.7	7.95	14.9	34.2	43.5	1278	10.2	16.3	26	1.129
4423	49.5	9.27	10.4	33.5	46.6	8.79	13.2	31.2	42.3	3430	7.91	18.8	104	3.23
4424	14.3	1.63	14.2	42.5	82.3	9.66	15.9	33.5	47.4	1743	8.97	11.7	52	0.501
4425	17.2	1.95	14.1	41.8	79.8	8.91	15.5	33.7	46	1720	9.07	11.2	78	0.916
4426	20.4	2.03			75.8	7.54	14.9	35.1	42.7	485		9.95	26
4427	35.1	3.63	13	39.3	61.2	6.38	15.5	33.1	47	1594	8.36	10.4	52	2.557
4428	42.2	6.47	15.4	45.2	53	8.1	14.7	34	43.2	1204	10.5	15.3	26	0.77
4429	19.6	2.08	13.7	41.3	77.6	8.13	15.5	33.2	46.9	1412	8.8	10.5	52	1.393
4430	20.5	2.18	14.6	42.6	75.6	8.1	15.8	34.3	46	1619	9.26	10.7	78	0.786
4431	35.7	5.51	14.3	42.7	60	9.22	14.7	33.5	44.2	1083	9.67	15.4	26	1.227
4432	19.2	2.28	14.9	45.7	76.9	9.25	15.7	32.7	48.1	1359	9.5	12	52	0.492
4433	27.9	1.65	13.9	39.9	67.1	3.98	15.9	34.8	45.5	1997	8.77	5.93	78	1.544
4434	36	6.17	15.6	43.5	60.9	10.3	15.5	35.9	43.2	1269	10.1	17	26	0.878
4435	14.2	1.52	14.1	41.6	83.3	9.11	15.6	33.9	45.9	1509	9.06	10.9	52	0.369
4436	17.5	1.94	14.2	41	79.1	8.59	15.6	34.7	44.9	1824	9.14	10.9	78	0.822
4437	16.6	1.7	13.9	42.3	80.6	8.21	15.6	33	47.3	1420	8.94	10.2	52	0.81
4438	21	2.56	13.8	40.1	74	9.21	15.3	34.4	44.5	1618	9	12.4	78	1.383
4439	15.9	1.96	12.7	40.4	80.7	9.73	15.3	31.5	48.4	1315	8.35	12.1	52	1.978
4440	38.4	5.52	13.3	43.5	57.3	8.17	13.4	30.5	43.7	927	9.97	14.3	26	1.022
4441	42.7	5.21	13.7	42	51.6	6.3	14.9	32.6	45.8	1023	9.17	12.2	104	1.936
4442	41.6	5.06	12.1	36.5	50.4	6.17	14.6	33.3	44	1968	8.29	12.2	104	2.719
4443	23.8	1.42	13.5	40.5	70.8	4.22	15.2	33.4	45.4	2017	8.93	5.96	104	1.468
4444	53.8	2.3	14.7	45	43.2	1.85	13.5	32.8	41.3	1757	10.9	4.28	104	0.347
4445	19.4	1.56	13.2	39.2	77.9	6.25	14.9	33.8	44.1	1728	8.88	8.03	104	1.24
4446	19.6	2.32	14.5	43.3	76.3	9.09	15.1	33.6	44.8	1240	9.65	11.9	104	0.542
4447	17.8	0.81	16.1	48.8	80.4	3.66	15.3	33	46.4	729	10.5	4.55	52	-2.031
4448	33.3	0.93	13.8	42	65	1.83	14.9	32.8	45.6	619	9.22	2.81	78	0.588
4449	11.1	0.68	16.8	50.2	88.2	5.37	14.8	28.8	44.3	1111	11.3	6.09	26	-3.35
4450	19.1	1.01	16.9	52.7	79.6	4.2	14.3	32	44.7	1110	11.8	5.28	52	-3.344
4451	14.6	0.6	16.8	51.1	84.2	3.49	14.4	28.4	43.8	839	11.7	4.14	26	-3.826
4452	29.7	1.14	16.6	51.4	67.4	2.57	14.4	32.3	44.6	778	11.5	3.82	52	-1.958
4453	8.7	0.39	16.8	52.2	90.7	4.16	14.5	27.7	45	727	11.6	4.58	26	-4.256
4454	15.1	0.77	16.5	51.6	83.8	4.33	14.4	32	45.1	1252	11.4	5.16	52	-3.196
4455	25	0.88	15.7	46.4	73.2	2.58	15.1	33.9	44.6	687	10.4	3.52	78	-1.427
4456	9.8	0.49	17.5	53.8	89.2	4.52	14.5	27.9	44.6	1243	12.1	5.06	26	-4.404
4457	16.4	0.98	16	51.2	82.2	4.91	14.2	31.2	45.7	746	11.2	5.97	52	-2.823
4458	17.8	0.86	15.7	46.6	80.7	3.88	14.6	33.7	43.3	952	10.8	4.81	78	-2.04
4459	12.6	0.89	16.5	50	86.7	6.13	14.5	28.5	44	1228	11.4	7.07	26	-3.366
4460	20.9	0.95	16.4	52	77.2	3.47	14.9	31.4	47.4	1099	11	4.5	52	-2.115
4461	28.2	1.07	16	47.2	68.6	2.61	15.5	33.9	45.8	860	10.3	3.8	78	-1.072
4462	11.6	0.53	17.6	56.8	87.5	3.94	14.8	26.7	47.6	1094	11.9	4.51	26	-3.832
4463	21.9	1.35	17.2	54	76	4.7	14.4	31.9	45	1078	12	6.18	52	-3.255
4464	13.2	0.8	17.4	53.9	85.4	5.14	14.4	27.9	44.6	1057	12.1	6.02	26	-4.151
4465	24.6	0.46	15.9	49.2	73.3	1.35	14.5	27.8	44.9	826	11	1.85	26	-1.895
4466	44.5	1.31	15.9	52.5	53.7	1.58	13.9	30.3	45.8	912	11.5	2.94	78	-0.503
4467	19.3	1.31	16.7	53.3	79.4	5.41	14.5	31.3	46.3	1089	11.5	6.81	78	-2.782
4468	36.7	0.81	15.7	50	61.9	1.37	14.7	31.4	47	722	10.6	2.21	78	-0.967
4469	21.3	1.79	17.1	50.1	76.8	6.45	14.8	34.2	43.3	1061	11.6	8.4	52	-2.796
4470	13.2	1.2	17.2	54.5	84.6	7.64	14	31.5	44.4	929	12.3	9.03	26	-4.575
4471	35.8	2.11	17.2	49.9	62.3	3.66	14.9	34.5	43.2	409	11.6	5.88	52	-2.046
4472	15	1.79	18	54.2	83.6	9.85	14.1	33.2	42.3	848	12.8	11.8	26	-5.352
4473	64.2	8.84	16	46.8	33.6	4.65	14.4	34.2	42.2	909	11.1	13.8	52	0.476
4474	50.7	3.77	13.6	45.4	38.4	2.86	16.8	30	55.9	192	8.13	7.45	26	3.105
4475	11.1	1.04	17.3	52.6	87.8	8.27	14	32.9	42.4	966	12.4	9.41	26	-5.182
4476	30.6	2.46	17	51.7	67.7	5.42	13.6	32.9	41.3	129	12.5	8.01	26	-4.224
4477	28.8	2.52	15.5	49.3	69.6	6.08	15.9	31.4	50.6	1122	9.75	8.74	78	0.419
4478	24.7	1.97	14.4	46.1	73.9	5.86	14.7	31.3	47.1	672	9.81	7.94	78	0.421
4479	48.9	4.13	12	38.1	45.4	3.82	17	31.6	53.9	1216	7.07	8.43	78	4.404
4480	41.8	1.8	12.7	39.9	57.1	2.45	12.7	31.7	39.9	1517	10	4.3	78	0.483
4481	16.4	1.13	15.4	49.4	82.4	5.66	13.6	31.1	43.8	1346	11.3	6.87	78	-2.495
4482	15.1	1.18	17.6	56.8	83.4	6.49	14.4	31	46.4	947	12.2	7.78	26	-4.017
4483	18.4	1.34	17.4	56.3	79.5	5.74	14.2	30.9	46	1078	12.2	7.23	26	-3.82
4484	32.6	1.77	16.1	53	64.5	3.5	14.4	30.4	47.4	1100	11.2	5.43	26	-0.743
4485	40.9	1.83	17.4	50	51.8	2.33	16	34.8	46	1178	10.9	4.49	52	-0.63
4486	22.5	1.73	17.4	50.9	71.8	5.5	15.3	34.2	44.6	1487	11.4	7.67	52	-2.034
4487	37.5	1.87	16.6	53.5	56.9	2.84	14.5	31.1	46.6	1466	11.5	4.99	52	-0.535
4488	51	1.86	17.1	53.8	41.8	1.51	14.5	31.9	45.4	1662	11.8	3.63	52	-0.007
4489	33.1	1.87	17.1	54.4	61	3.43	14.5	31.5	46.1	1429	11.8	5.63	52	-1.417
4490	30.1	1.22	17.4	55.6	65.3	2.63	15.1	31.2	48.5	1686	11.5	4.03	52	-1.76
4491	45.2	2.26	16.5	52.2	48.3	2.43	14.9	31.6	47.2	1584	11.1	5.02	52	0.456
4492	48.1	1.79	16.3	46	46.7	1.75	15.6	35.5	43.9	1186	10.5	3.74	78	0.268
4493	18.8	1.7	17.6	50.7	77.3	6.98	15.2	34.7	43.8	1444	11.6	9.03	26	-2.846
4494	26.4	2.4	16.7	48.8	70.4	6.44	15.1	34.3	44.2	1065	11	9.14	26	-1.271
4495	17.4	1.2	16.1	45.8	78.4	5.4	15.4	35	44	1434	10.4	6.89	26	-1.284
4496	18.4	1.97	20.6	58.7	77.9	8.43	15.7	35.1	44.8	1044	13.1	10.8	26	-4.636
4497	26.5	2.05	17.7	50.7	69.5	5.35	15.2	34.8	43.7	1231	11.6	7.7	26	-2.177
4498	19	1.67	17	47.2	77.8	6.87	15.4	36	42.9	1226	11	8.83	26	-2.118
4499	17.9	1.21	16.9	47.8	79.5	5.38	15.2	35.3	42.9	1420	11.1	6.77	26	-2.452
4500	14.6	1.09	12.5	35.3	83.7	6.29	15.8	35.4	44.6	1602	7.91	7.51	26	1.423
4501	15.4	1.26	17	47.7	81.8	6.72	15.5	35.6	43.5	1530	11	8.21	26	-2.444
4502	13.6	0.86	18.7	56.1	84	5.34	15.4	33.2	46.4	1395	12.1	6.35	26	-3.881
4503	13.1	0.93	17.3	49.4	83.4	5.9	15.2	35	43.6	1277	11.3	7.08	26	-3.169
4504	16.9	1	16.5	46.3	79.3	4.72	15.4	35.6	43.4	1655	10.7	5.95	26	-1.925
4505	17.4	1	17.7	53.8	79.4	4.61	15.4	32.9	46.8	1642	11.5	5.8	26	-2.726
4506	45.4	2.11	16.5	52.5	49.9	2.32	14	31.4	44.6	1231	11.8	4.65	78	-0.533
4507	47.8	1.98	14.4	49.1	47.8	1.97	14.3	29.4	48.5	759	10.1	4.13	78	1.262
4508	45.7	0.71	15.2	38.1	48.6	0.75	18.2	40	45.5	1184	8.39	1.55	78	0.98
4509	41.7	2.45	16.6	53.3	49.7	2.93	14.2	31.2	45.4	1155	11.7	5.89	78	-0.388
4510	36	1.92	13.9	44.5	56.6	3.01	14.7	31.2	47	1742	9.46	5.32	78	1.677
4511	48.4	2.2	16.3	53.1	46.6	2.12	13.6	30.7	44.4	533	11.9	4.55	78	-0.882
4512	48.4	2.95	16.4	51.8	46.8	2.86	14.7	31.6	46.4	1339	11.2	6.1	78	0.579
4513	28.7	1.76	15.7	50	65.3	4.02	14.5	31.3	46.2	2087	10.8	6.15	52	0.102
4514	35.8	1.2	14.5	45.9	55.6	1.86	14.9	31.7	46.9	1937	9.78	3.35	52	1.164
4515	39.3	1.08	14.3	42.8	57.2	1.58	14	33.3	42	1828	10.2	2.76	78	0.48
4516	37.4	1.8	14.4	44.1	57.2	2.76	13.8	32.7	42.2	1694	10.4	4.82	52	0.468
4517	43	1.75	16.2	47.8	50.6	2.05	14.5	33.9	42.9	1566	11.1	4.06	78	0.153
4518	30.5	1.74	15	48.3	63.9	3.65	13.6	31.1	43.9	1496	11	5.71	52	-0.131
4519	31	1.35	15.4	49.1	63.7	2.78	14.7	31.4	46.9	1725	10.5	4.36	52	0.113
4520	89.5	6.01	11.5	32	9.6	0.64	15.3	36.1	42.6	1445	7.51	6.71	78	3.667
4521	37.2	1.38	13.1	40.1	55.3	2.06	14.6	32.7	44.7	315	8.97	3.72	52	1.26
4522	32.2	2.18	14.9	44.5	63.6	4.28	14.3	33.6	42.5	1388	10.4	6.74	52	0.324
4523	37.6	2.2	14.7	44.2	57.4	3.36	14.2	33.2	42.7	1301	10.3	5.85	52	0.535
4524	43.1	2.14	14.6	43	49.1	2.44	13.9	34	40.9	1790	10.5	4.97	78	0.518
4525	19.9	1.39	16.1	48.7	75.3	5.26	14.5	33	43.9	1509	11.1	6.98	26	-1.655
4526	53	5.78	11.5	37.6	45.9	5	15.2	30.7	49.6	302	7.58	10.9	52	3.389
4527	23.8	1.87	16.8	50.9	70.1	5.56	14.8	33.1	44.7	1448	11.4	7.92	26	-1.662
4528	17.5	1.39	16.4	49.7	77.7	6.18	14.5	33.1	43.8	1506	11.3	7.95	26	-2.287
4529	52.2	2.64	14.1	40.6	36.6	1.85	14.6	34.7	42.2	1531	9.62	5.06	78	1.529
4530	21.2	1.5	16.2	48.4	73.7	5.24	14.8	33.6	43.9	1346	11	7.1	26	-1.451
4531	22.3	1.63	16	48.5	72.1	5.27	14.7	32.9	44.5	1572	10.9	7.31	26	-0.968
4532	21.4	1.28	15.7	48	72.2	4.32	14.4	32.8	44	1297	10.9	5.98	26	-1.114
4533	20.8	1.58	17.1	52.5	73.5	5.56	14.6	32.5	45	1391	11.7	7.57	26	-2.485
4534	24.1	1.68	17.2	52.2	70.3	4.92	14.7	33	44.7	1417	11.7	6.99	26	-2.199
4535	47.2	1.73	15.1	48.4	45.2	1.64	14.5	31.3	46.4	1635	10.4	3.64	78	1.075
4536	55.8	4.79	15.4	49	31.7	2.72	15.1	31.4	48.1	1548	10.2	8.58	78	1.946
4537	41.3	2.23	14.6	45.3	52	2.81	14.4	32.2	44.5	1983	10.2	5.4	78	1.08
4538	23.8	0.89	17.3	53.2	74.5	2.8	15.7	32.5	48.2	862	11	3.76	52	-2.183
4539	23	1.07	16.6	47.4	73.7	3.42	16.2	34.9	46.2	929	10.3	4.64	78	-1.659
4540	23.5	1.15	17.3	50.7	75.2	3.68	15.6	29.3	45.9	790	11.1	4.89	26	-2.262
4541	26.5	0.83	17	52.1	71	2.23	15.7	32.7	48.2	917	10.8	3.14	52	-2.011
4542	28.6	1.33	17	50.6	66	3.07	16.2	33.6	48.1	925	10.5	4.65	78	-1.366
4543	16.8	1.48	17.2	50.8	82	7.16	15.6	29.1	46.1	848	11	8.74	26	-2.248
4544	24.2	1.01	17.2	51.3	74	3.06	15.8	33.4	47.4	905	10.8	4.14	52	-1.971
4545	25.2	1.36	16.5	47.5	71.2	3.83	15.9	34.8	45.7	790	10.4	5.38	78	-1.338
4546	19.3	1.29	17.4	51.5	79.4	5.33	15.6	29.1	46.4	888	11.1	6.71	26	-2.3
4547	22.4	0.93	17.1	50.5	75.6	3.11	15.6	33.8	46.3	907	10.9	4.12	52	-2.232
4548	31.1	1.33	15.9	45.4	64.8	2.77	16	35	45.7	995	9.94	4.28	78	-0.501
4549	19.9	1.2	17	49	78.8	4.73	15.4	29.9	44.3	799	11	6.01	26	-2.336
4550	23.9	1.1	17.4	51.5	73.1	3.32	15.3	33.7	45.5	858	11.3	4.55	52	-2.624
4551	23.4	0.86	17.5	52.9	74.8	2.78	15.9	28.4	48.2	772	11	3.71	26	-2.075
4552	27.8	1.47	16.6	50.4	69.8	3.67	15.4	33	46.6	847	10.8	5.27	52	-1.291
4553	38.7	2.9	17	49.2	58.7	4.4	15.8	34.5	45.8	267	10.8	7.49	78	-0.782
4554	22.3	1.24	17.2	50.6	76.2	4.27	15.7	29.4	46	856	11	5.6	26	-2.096
4555	23.2	0.97	16.5	50.1	74.5	3.13	15	33	45.7	711	11	4.2	52	-2.18
4556	29.2	1.13	16.7	48.9	66.2	2.55	15.4	34.2	45.1	755	10.8	3.86	78	-1.491
4557	27.9	1.27	17.3	50.7	70.3	3.2	15.4	29.5	45.1	680	11.2	4.55	26	-2.008
4558	16.7	1.29	17.5	53.3	81	6.25	15.3	32.8	46.6	897	11.4	7.72	52	-2.869
4559	20.9	1.49	17.5	52.3	78.2	5.59	16	28.9	47.6	869	11	7.15	26	-1.919
4560	31.2	2.23	16.6	50.3	65.7	4.68	15.1	33	45.7	859	11	7.13	104	-0.874
4561	35.8	2.21	15.8	46.4	59.8	3.71	15.3	34	45	605	10.3	6.19	104	0.14
4562	27	1.88	17.1	52.3	69.6	4.85	14.3	32.7	43.8	860	11.9	6.97	104	-2.648
4563	31.3	1.35	16	51.2	66.3	2.88	15.6	31.2	50.2	749	10.2	4.34	104	-0.686
4564	28.7	2.29	14.7	47.9	69	5.52	14.8	30.6	48.3	1063	9.92	7.99	104	0.859
4565	26.8	1.5	17	53.2	70.8	3.96	14.9	32	46.5	928	11.4	5.6	104	-2.076
4566	29.1	1.54	16.5	48.6	67.4	3.57	14.7	33.9	43.3	963	11.2	5.3	78	-1.409
4567	21	1.85	16.9	49.1	76.3	6.7	15	34.3	43.5	1041	11.3	8.78	78	-2.32
4568	24.3	2.15	17.2	47.9	73.8	6.52	15.4	35.9	42.9	1231	11.2	8.84	26	-1.908
4569	29.1	2.01	16.8	49.7	68.4	4.74	14.7	33.8	43.4	1031	11.4	6.92	78	-1.727
4570	31.2	1.79	16	47.2	62.9	3.58	13.4	33.8	39.7	1563	11.9	5.7	78	-1.602
4571	17.9	1.39	16.5	48	79.6	6.13	15	34.3	43.6	1158	11	7.71	78	-2.186
4572	26.3	1.5	17.3	49.5	71.2	4.09	15.5	34.9	44.5	1300	11.1	5.74	52	-1.824
4573	23.9	1.52	17.8	51.4	75.2	4.82	15.7	34.6	45.2	1224	11.4	6.4	26	-2.54
4574	28.1	2.33	16.2	46.8	67.7	5.6	14.1	34.6	40.7	1476	11.5	8.28	52	-1.495
4575	56.5	4.87	14.2	42.5	38.3	3.29	13.7	33.4	41.1	831	10.4	8.61	104	0.726
4576	23.4	1.6	16.4	47.7	73.4	5.02	15	34.4	43.5	1374	11	6.84	52	-1.402
4577	29.5	2.04	17.4	50.3	60.3	4.16	15.3	34.6	44.1	162	11.4	6.9	52	-2.203
4578	26.4	2.05	18.1	52.3	68.9	5.35	15.8	34.6	45.4	136	11.5	7.77	26	-3.29
4579	24.3	1.23	18.2	51.4	72.7	3.67	15.3	35.4	43.3	1074	11.9	5.05	26	-3.331
4580	29.7	1.64	15.8	46.4	66.1	3.68	13.8	34.1	40.3	1172	11.5	5.56	78	-1.489
4581	24.1	1.66	17.3	49.8	72.2	4.95	14.7	34.7	42.3	1365	11.8	6.86	52	-2.602
4582	39.5	3.38			52.5	4.49				1061		8.55	104
4583	29.1	1.93	16.7	46.8	67.1	4.45	15.3	35.6	42.9	1395	10.9	6.63	52	-0.793
4584	59.6	4.69	12.1	36.7	37.1	2.91	13.6	33.1	41	883	8.94	7.86	104	1.795
4585	26.8	2	17.5	50.4	69.3	5.16	15.1	34.6	43.6	388	11.6	7.45	52	-2.738
4586	27.6	1.97	16.3	48.4	68.5	4.89	14.3	33.6	42.6	159	11.4	7.14	104	-2.65
4587	27.2	1.99	17	50	68.1	4.99	13.7	34	40.2	1040	12.5	7.32	78	-3.173
4588	22.7	1.68	17.6	50.4	75.1	5.55	15.5	34.9	44.4	1053	11.3	7.39	52	-2.507
4589	27.5	2.01	16.5	48.2	69.3	5.03	14.9	34.2	43.6	923	11.1	7.27	104	-1.343
4590	23.8	1.13	17.8	51.4	73.9	3.53	15.4	34.7	44.3	829	11.6	4.77	26	-3.143
4591	42.9	2.37	16.3	51.7	54.3	2.99	14.4	31.6	45.7	1214	11.3	5.51	104	-0.121
4592	38.6	2.84	17.3	55.6	58.8	4.33	14	31.2	45.1	1148	12.3	7.36	104	-2.006
4593	18.2	1.3	17.7	52.5	80.6	5.72	15.6	33.7	46.2	1198	11.4	7.1	26	-2.72
4594	18.8	1.43	17.6	49.8	79.5	6.05	15.7	35.3	44.6	1263	11.2	7.61	26	-2.545
4595	15.1	0.89	15.5	46.3	83.8	4.94	16	33.5	47.8	1393	9.7	5.9	52	-1.07
4596	25.1	1.25	14.6	47.2	73.6	3.67	15	30.9	48.5	844	9.73	4.99	78	0.002
4597	14.5	0.61	15.5	46.8	83.8	3.48	16.1	33.1	48.6	775	9.64	4.16	52	-1.481
4598	21	1.08	13.9	43.9	75.6	3.88	14.6	31.6	46.1	1341	9.54	5.13	78	0.475
4599	11.4	0.52	15.9	48.5	87.1	4.04	16.4	32.8	49.8	1184	9.74	4.63	52	-1.469
4600	17.9	0.78	14.4	45.3	79.8	3.51	15.2	31.7	48	1212	9.44	4.39	78	-0.479
4601	11.3	0.63	15.9	48.8	87.2	4.85	16.2	32.5	49.8	1104	9.78	5.56	52	-1.339
4602	48.8	2.58	14.1	44.8	48.6	2.57	14.7	31.6	46.6	1564	9.62	5.29	78	1.67
4603	15.4	0.78	16	48.9	83.2	4.19	16.1	32.7	49.2	1103	9.94	5.04	52	-1.321
4604	12.1	0.55	15.8	50.4	85.7	3.93	15.1	31.4	48	1072	10.5	4.58	78	-2.096
4605	18.9	0.98	15	46.3	79.3	4.08	16.4	32.4	50.6	1102	9.15	5.15	52	-0.331
4606	32.1	1.86	15.1	49.1	65.5	3.81	14.4	30.7	46.8	1050	10.5	5.81	78	0.291
4607	12.9	0.7	16.2	48.6	85.2	4.59	16.2	33.4	48.3	1223	10	5.39	52	-1.528
4608	30	1.81	14.5	46.9	68.3	4.15	14.7	30.9	47.5	1521	9.88	6.07	78	0.922
4609	8.8	0.46	15.4	47.5	90	4.63	16	32.5	49.4	1080	9.61	5.15	52	-1.498
4610	22.2	0.78	15.3	48	75.6	2.62	15.8	31.8	49.6	1323	9.67	3.47	78	-0.937
4611	12.3	0.64	16	49.6	86.9	4.54	15.4	32.2	47.8	1159	10.4	5.22	26	-1.949
4612	9.7	0.77	15.8	55.3	89.6	7.1	14.6	28.5	51.3	839	10.8	7.93	26	-2.302
4613	11.8	0.64	16.7	53	87	4.77	15.3	31.4	48.7	1038	10.9	5.48	26	-2.59
4614	11.8	0.82	16.4	52.1	87.1	6.06	15.3	31.4	48.7	1192	10.7	6.96	26	-2.142
4615	9.6	0.65	16.1	51.5	89.7	6.19	15.4	31.3	49.3	1010	10.4	6.89	26	-2.081
4616	10.9	0.62	16.1	49.8	88.2	5.04	15.5	32.4	48	1094	10.4	5.71	26	-2.061
4617	7.1	0.48	16.6	52.7	91.9	6.22	15.7	31.6	49.7	1059	10.6	6.77	26	-2.591
4618	10.7	0.6	16.4	52.7	88.1	4.95	15.3	31.2	49	1069	10.8	5.62	26	-2.467
4619	13.2	0.88	15.6	51.2	85.5	5.75	14.7	30.4	48.5	1570	10.6	6.72	52	-1.719
4620	19.2	1.28	15.3	47	78.2	5.19	14.9	32.6	45.7	1370	10.3	6.64	78	-0.652
4621	9.9	0.69	16.9	51.4	88.6	6.09	14.9	32.9	45.4	1392	11.3	6.88	26	-3.342
4622	17	1.19	15.5	51	81.2	5.67	14.8	30.4	48.6	1666	10.5	6.98	52	-1.144
4623	25.4	1.75	15.7	48.3	71.9	4.94	15	32.6	46	1463	10.5	6.88	78	-0.296
4624	8.9	0.73	16.5	50.2	89.6	7.3	15.1	32.9	45.9	1377	10.9	8.15	26	-2.848
4625	15.9	1.17	15.1	49.5	82.5	6.09	14.9	30.5	48.7	1820	10.2	7.38	52	-0.707
4626	18.1	1.13	15.2	46.9	79.6	4.93	15.1	32.5	46.4	1531	10.1	6.2	78	-0.718
4627	9.1	0.61	17.1	50.7	89.3	5.99	15.2	33.7	45.1	1527	11.2	6.71	26	-3.354
4628	14.7	1.17	15.8	52.4	83.4	6.63	14.7	30.3	48.6	1549	10.8	7.95	52	-1.709
4629	22.1	1.42	15.4	49.8	75.3	4.85	14.6	31	47.2	1376	10.6	6.44	78	-0.629
4630	13	0.83	17.2	51.1	85	5.44	15.2	33.6	45.4	1319	11.3	6.4	26	-3.067
4631	13.9	0.92	15.4	50.1	85	5.63	14.7	30.8	47.8	1952	10.5	6.62	52	-1.494
4632	17.3	1.43	16	49.3	80.6	6.72	14.7	32.4	45.4	1481	10.9	8.33	78	-1.784
4633	8	0.55	17.3	52.3	90.4	6.28	15	33.1	45.4	1398	11.5	6.94	26	-3.856
4634	16.7	1.04	14.8	44.9	80.1	4.97	14.8	33.1	44.7	1656	10	6.21	78	-0.509
4635	8.3	0.69	16.2	49.1	90.9	7.62	15.2	33	46.1	1609	10.7	8.38	26	-2.569
4636	16.2	1	16	53	81.9	5.09	14.6	30.2	48.3	1595	11	6.21	52	-1.988
4637	19.4	1.2	15.8	47.8	77.2	4.79	15.2	33.1	46	1132	10.4	6.2	78	-1.11
4638	9	0.73	13.6	50	89.4	7.27		27.2	45.4	1431	11	8.13	26
4639	33.4	3.85	14.3	52.3	64.9	7.46	13.6	27.4	49.8	1409	10.5	11.5	52	0.893
4640	24.2	1.9	15.6	47.7	72.4	5.67	14.9	32.7	45.5	1391	10.5	7.84	78	-0.281
4641	10.6	0.82	16.7	50.4	87.9	6.86	15.4	33.2	46.2	1455	10.9	7.8	26	-2.604
4642	27.6	1.18	14.8	47.9	71.2	3.03	14.7	30.9	47.6	838	10.1	4.26	52	-0.185
4643	17.4	2.49	16.1	49.2	81.8	11.8	14.7	32.8	44.7	679	11	14.4	26	-2.375
4644	25	1.85	15.1	49.6	73.4	5.42	14.2	30.5	46.7	1114	10.6	7.38	52	-0.438
4645	83.8	2.88	14.2	44.2	15.8	0.54	13.8	32.1	43.1	1637	10.2	3.44	78	1.345
4646	20.2	1.03	15.6	48.8	78.9	4.06	15.2	31.9	47.6	872	10.3	5.14	26	-1.306
4647	51.3	1.57	15.2	50.2	47.1	1.45	14.4	30.2	47.8	717	10.5	3.07	52	0.713
4648	75.2	1.26	14.2	44	21.8	0.36	14	32.3	43.2	796	10.2	1.67	78	0.956
4649	13	1.78	16.2	48.2	86.1	11.3	15.1	33.6	44.9	790	10.8	13.2	26	-2.505
4650	19.1	3.02	14.3	48	79.8	12.4	14.5	29.9	48.4	1138	9.91	15.6	52	0.416
4651	27.4	1.79	14.6	44.7	70.9	4.63	15.3	32.7	46.9	1010	9.53	6.53	78	0.59
4652	11.7	1.41	13.5	46.5	87.6	10.5	13.4	29	46.6	881	9.97	12	26	-0.819
4653	38.3	0.96	15.6	51.4	60.2	1.51	14.3	30.4	47.1	835	10.9	2.51	52	-0.642
4654	14.3	1.55	15.6	49.3	85	9.17	14.6	31.7	46	797	10.7	10.8	26	-2.177
4655	14.1	1.8	16.8	50.3	85.1	10.8	16	33.4	48	696	10.5	12.7	26	-1.728
4656	24.6	1.64	15.2	50.2	73.6	4.9	14.7	30.2	48.8	733	10.3	6.66	52	-0.272
4657	8.2	1.09	14.3	46.7	91	12.4	14.1	30.6	46	672	10.1	13.6	26	-2.113
4658	18.1	1.91	15.7	52.1	80.4	8.43	15.3	30.2	50.5	909	10.3	10.5	52	-0.766
4659	38.9	1.02	15.4	48.1	59.7	1.58	15.2	32	47.6	989	10.1	2.64	78	-0.221
4660	12.5	1.89	16.5	50	86.8	13.2	15.6	33	47.4	733	10.5	15.2	26	-1.862
4661	46.3	1.32	13.5	42.3	51.5	1.47	16	32	49.9	1359	8.47	2.85	78	2.177
4662	19.9	1.6	14.2	48.1	79.6	6.42	14.6	29.5	49.7	34	9.68	8.06	78	-1.246
4663	54.8	1.73	14.2	43.3	42.2	1.32	15.3	32.7	46.8	1271	9.23	3.14	78	1.692
4664	34.9	2.76	15.8	52.5	63.7	5.02	14.6	30	48.7	1060	10.8	7.89	52	0.095
4665	36.4	3.62	15.1	47.6	62.8	6.26	15.1	27.2	47.6	953	10	9.96	26	1.269
4666	44.4	4.28	13.3	44.5	53.5	5.16	14.3	30	47.8	1537	9.31	9.64	52	2.046
4667	23	3.7	12.7	41.5	76.4	12.6	15.2	26.3	49.8	854	8.34	16.4	26	2.444
4668	24.2	1.45	14.4	48.1	74.1	4.42	14.4	29.9	48.2	1041	9.99	5.97	52	0.357
4669	29.4	2.06	15.3	47.4	69.5	4.89	14.4	27.9	44.7	1092	10.6	7.03	26	-0.058
4670	51.4	1.71	13.2	44.4	47	1.57	14.7	29.8	49.3	1349	9.01	3.33	52	2.133
4671	35.7	4.09	14.5	44.8	63.3	7.2	14.8	27.8	46	968	9.76	11.4	26	1.303
4672	51.3	8.58	13.5	45.1	47.2	7.86	13.9	29.9	46.3	1556	9.75	16.7	52	1.845
4673	33.4	4.23	14.3	44.3	65.8	8.36	14.7	27.7	45.7	940	9.7	12.7	26	1.261
4674	17.1	1.64	11.3	41.3	81.9	7.86	15.5	27.3	56.8	2074	7.27	9.6	52	3.786
4675	26.9	0.76	13.4	42.1	71	2.01	15.4	31.9	48.3	1610	8.71	2.83	78	0.894
4676	30.3	2.4	12.2	41	68.5	5.43	14.5	29.9	48.7	1813	8.42	7.93	52	2.457
4677	41.3	2.26	11.7	37.4	55	3	15.5	31.3	49.7	137	7.52	5.46	78	2.687
4678	46.3	3.85	13.5	44.5	52.6	4.39	14.3	30.3	47.1	1927	9.46	8.33	52	1.916
4679	39.8	1.21	14.5	44.9	58.7	1.79	14.5	32.2	45	1935	9.99	3.05	78	0.834
4680	44.5	1.55	13.3	42.1	53.7	1.85	14.8	31.5	46.9	1744	8.98	3.46	78	1.87
4681	14.3	0.85	14.4	45	84.9	5.09	14.9	27.6	46.5	974	9.66	5.99	26	-0.382
4682	24.6	3.3	12.5	41.2	74.7	10	16.1	26.1	53	1123	7.77	13.4	26	3.247
4683	26	2.54	15.3	47.9	73	7.12	14.7	27.5	46	999	10.4	9.76	26	-0.008
4684	19.5	1.21	16	42.8	78.5	4.88	16.5	37.4	44.2	964	9.68	6.22	26	-1.354
4685	33.3	1.33	16.5	51.8	59.7	2.38	15.9	31.8	50	59	10.3	3.99	52	-1.706
4686	25.4	0.7	16.2	46.1	70.3	1.96	17.2	35.1	49.1	749	9.39	2.78	78	-0.925
4687	18.8	1.05	15.7	42.4	78.6	4.39	16.4	37	44.3	908	9.57	5.58	26	-1.307
4688	27.9	1.69	16.5	50.2	69.7	4.23	15	32.9	45.8	1200	11	6.07	26	-1.118
4689	23.9	1.23	15.1	47.4	72.7	3.7	15.8	32	49.3	1098	9.62	5.1	52	-0.257
4690	16	1.4	16	43.4	82.2	7.11	16.5	36.9	44.6	883	9.72	8.66	26	-1.274
4691	19.9	0.98	15.6	49.2	76.7	3.78	15.1	31.7	47.7	1061	10.3	4.93	52	-1.139
4692	19.3	0.93	15.2	45.6	76.4	3.65	15.6	33.4	46.8	1320	9.74	4.78	78	-0.764
4693	26.2	1.18	15.4	43.1	71.6	3.2	16.6	35.7	46.4	728	9.29	4.48	26	-0.654
4694	28.5	1.2	15.3	48.5	68.1	2.89	14.8	31.6	46.9	903	10.3	4.24	52	-0.37
4695	27.3	1.05	14.9	47.6	69.2	2.64	16.1	31.3	51.4	691	9.27	3.82	52	-0.194
4696	32.5	1.01	16	49	62.5	1.95	16.2	32.6	49.8	794	9.84	3.11	78	-0.765
4697	31.9	1.42	16.5	51.8	62.3	2.78	15.9	31.9	49.9	123	10.4	4.46	52	-1.532
4698	27.5	1.61	15.9	47.2	68.6	4.02	16.1	33.7	47.9	795	9.87	5.86	78	-0.497
4699	18.2	0.77	16	50.5	77.1	3.27	16	31.8	50.3	890	10	4.24	52	-1.236
4700	25.1	1.42	15.3	45	71.2	4.04	16.3	34	48.1	960	9.35	5.67	78	-0.177
4701	16	0.99	16	46.6	81.6	5.07	15.5	34.3	45.2	1034	10.3	6.21	26	-1.691
4702	23.1	1.07	15.4	49	73.6	3.41	15.5	31.5	49.4	690	9.92	4.63	52	-0.856
4703	31.1	1.49	15.9	47.7	64.6	3.09	16.1	33.3	48.3	829	9.87	4.79	78	-0.378
4704	26.1	1.6	14.2	43.9	69.3	4.26	14.9	32.3	46	1087	9.54	6.14	78	0.896
4705			10.3	32.8			15.1	31.3	48.1	1440	6.82		78
4706	25.4	1.58	14.5	47.5	72.1	4.51	15.1	30.6	49.4	918	9.62	6.25	52	0.466
4707	23.3	1.38	13.3	41.2	72.9	4.3	15.2	32.2	47	904	8.75	5.9	78	1.332
4708	31.4	1.97	12.5	40.4	64.7	4.06	15.2	30.9	49.4	1885	8.18	6.27	104	2.628
4709	14.1	0.94	15.1	42.9	82.9	5.5	16.3	35.2	46.5	1002	9.23	6.64	26	-0.93
4710	22.8	1.52	14.9	48.9	73.6	4.9	15	30.4	49.5	844	9.88	6.66	52	0.034
4711	24.6	1.75	13.7	41.3	71.4	5.05	15.3	33.2	46.3	703	8.94	7.08	78	1.198
4712	34.8	3.04	14.6	46	61.5	5.38	14.5	31.8	45.6	1547	10.1	8.74	104	1.016
4713	15.6	1.37	16.3	44.5	81.7	7.12	17	36.7	46.5	775	9.55	8.72	26	-1.095
4714	21	1.34	13.8	44.9	76.3	4.88	15.5	30.7	50.5	1288	8.9	6.39	52	0.901
4715	21.7	1.38	13	40.8	72	4.58	15.7	31.9	49.2	1110	8.28	6.36	78	1.827
4716	37.6	1.45	11.6	38.6	58	2.24	15.8	30	52.8	1051	7.32	3.86	104	3.437
4717	13.7	1.03	13.7	40.2	82.9	6.32	17	34.1	49.8	1230	8.07	7.61	26	1.156
4718	24	1.33	14.4	46.4	74.2	4.13	15.4	31	49.6	739	9.35	5.56	52	0.215
4719	16.8	2.37	13.2	40.1	80.1	10.9	13.8	32.9	41.9	1253	9.59	13.7	78	0.383
4720	34.3	3.59	15.7	50.4	63.9	6.62	13.3	31.2	42.7	635	11.8	10.4	104	-1.675
4721	12.5	0.82	15.5	43.9	85.3	5.56	16.6	35.3	47	966	9.34	6.52	26	-1.16
4722	42.7	2.5	14.3	46.7	53.6	3.13	15.4	30.7	50	169	9.33	5.84	52	1.326
4723	18.3	1.41	13.1	39.5	78.8	6.04	15.6	33.1	47.1	1080	8.4	7.67	78	1.33
4724	15.3	0.98	15.5	44.6	81.2	5.2	16.7	34.8	47.8	1139	9.32	6.4	26	-0.813
4725	19.6	1.26	13.1	44.8	78.3	5.02	16.2	29.3	55.5	1373	8.07	6.41	52	2.207
4726	27.4	1.75	12.7	39.4	67.6	4.34	15.8	32.2	49.2	1358	8.02	6.41	78	2.45
4727	59.6	2.27	11.7	37	37.6	1.43	15.4	31.6	48.7	1859	7.6	3.81	104	3.562
4728	16.9	1.35	16.8	45.8	80.5	6.42	16.8	36.7	45.8	1015	10	7.98	26	-1.39
4729	25.6	1.79	15	49.3	71.9	5.01	15.2	30.5	49.8	737	9.9	6.97	52	0.111
4730	25.6	1.77	13.6	41.2	69.4	4.79	15.4	32.9	46.8	956	8.8	6.9	78	1.543
4731	29.9	4.93	11.4	37.8	68.5	11.2	14.3	30	47.6	1921	7.95	16.4	104	2.942
4732	15.6	1.23	16.1	45.5	81.3	6.4	16.9	35.4	47.8	964	9.52	7.87	26	-0.899
4733	32.3	1.7	14.1	46.2	60.2	3.15	15	30.6	49	104	9.42	5.24	52	0.63
4734	21.8	1.45	12.8	38.1	74.7	4.94	15.3	33.7	45.3	1003	8.41	6.62	78	1.576
4735	41.5	3.3	12.2	38	55.9	4.46	14.6	32	45.6	2265	8.35	7.97	104	2.618
4736	12.8	0.89	15.7	43.2	84	5.82	16.9	36.3	46.5	1011	9.29	6.93	26	-1.118
4737	58.4	7.81	13.5	44.4	40.1	5.39	15.6	30.4	51.2	713	8.67	13.4	52	3.028
4738	12.5	1.79	17.4	53.3	86.7	12.7	16.2	28.1	49.6	1019	10.8	14.6	26	-1.681
4739	16.5	1.79	15.7	49.3	81.3	8.97	16.3	31.8	51.1	974	9.65	11	52	-0.187
4740	11.6	0.52	16.7	52.2	86.9	3.97	16.2	27.5	50.7	476	10.3	4.56	26	-1.936
4741	7.3	1.24	15.8	50.6	91.8	15.3	16.2	31.2	51.8	840	9.77	16.7	52	-0.851
4742	17.8	1.06	15.2	46.5	78.1	4.61	16.5	32.8	50.4	864	9.23	5.91	78	-0.443
4743	22.9	1.07	17.3	53.8	75.8	3.53	16	27.7	49.8	728	10.8	4.66	26	-1.624
4744	14.9	1.94	16.9	56	83.2	11.2	15.9	30.2	52.6	1020	10.7	13.4	52	-1.185
4745	18.6	1.75	16.2	49.9	79	7.44	16.6	32.5	51.1	899	9.76	9.42	78	-0.4
4746	10.3	0.87	17.8	56.8	87.9	7.4	16.2	27	51.7	575	11	8.42	26	-2.475
4747	10.2	1.44	17.8	56.4	88	13.2	16.3	31.5	51.8	928	10.9	14.9	52	-2.084
4748	27.3	1.23	16.3	48.7	70.1	3.17	16.7	33.6	49.7	602	9.81	4.52	78	-1.072
4749	6.8	0.48	17.7	57.2	92.2	6.64	16.5	26.6	53.5	569	10.7	7.2	26	-2.557
4750	23.4	1.33	17.4	55.1	74	4.25	16.4	27.2	51.8	803	10.6	5.73	26	-0.95
4751	9.3	1.33	16.4	53.7	89.4	12.3	15.8	30.5	52	964	10.3	13.8	52	-1.319
4752	53.6	2.25	15.6	48.4	41.4	1.74	16.4	32.2	50.8	1031	9.52	4.2	78	1.407
4753	8.7	0.63	18	57.9	90.2	6.45	16.5	26.8	52.9	694	10.9	7.16	26	-2.48
4754	17.8	1.02	13.5	44.3	80.7	4.63	15.7	30.6	51.3	1155	8.62	5.74	52	0.604
4755	18.4	1.6	15.8	49.1	81	7.08	16.3	27.8	50.4	621	9.73	8.74	26	-0.322
4756	25.4	1.92	16.5	51.4	72.7	5.51	17.5	32	54.7	575	9.39	7.58	78	0
4757	38.1	2.43	17	55.4	59.8	3.82	16.9	30.7	55.1	1206	10.1	6.39	78	0.05
4758	57	5.48	14.8	49.2	42.2	4.06	15.9	30.1	52.7	1060	9.35	9.61	78	2.472
4759	26.6	1.86	15.3	52.4	72	5.03	15.8	29.1	54.2	1002	9.67	6.99	52	0.217
4760	13.6	1.28	17	52.8	85.4	8.11	16.9	27.6	52.6	308	10	9.49	26	-1.042
4761	18	0.87	16.4	54.2	79.6	3.87	16	30.2	53	865	10.2	4.86	52	-1.079
4762	26.2	1.77	16.4	50	72.4	4.85	16.5	32.8	50.4	1139	9.92	6.71	78	-0.544
4763	15	0.95	16.5	50.8	83.9	5.33	16.5	27.8	50.9	941	9.98	6.35	26	-0.818
4764	24.9	1.79	16.3	53	72.6	5.22	15.7	30.8	50.9	994	10.4	7.19	52	-0.679
4765	13.1	1.13	16.4	50	85.4	7.29	16.5	32.9	50	1007	9.98	8.54	78	-1.023
4766	11.5	1.19	15.6	47.3	87.9	9.54	16.5	28.3	50.2	891	9.42	10.8	26	-0.273
4767	32.8	1.56			65.3	3.12	15.3	29.6	51.8	618		4.77	52
4768	19.7	1.58	16	49.9	78.6	6.3	16.5	32.1	51.4	1458	9.7	8.01	78	-0.246
4769	14.4	0.93	16.7	51.3	84.8	5.48	17	28.1	52.2	850	9.83	6.46	26	-0.729
4770	20.7	1.71	15.8	51.6	76	6.25	15.9	30.7	51.8	1065	9.96	8.23	52	-0.273
4771	19.3	2.48	15.4	48.2	78.7	9.97	16.5	32	51.5	1202	9.35	12.7	78	0.405
4772	10.7	0.67	16.3	52.1	88.3	5.46	16.4	26.9	52.6	706	9.91	6.19	26	-0.98
4773	17.8	1.13	15.6	50.8	80.7	5.16	16.2	30.6	52.9	1417	9.62	6.39	52	-0.27
4774	21.3	1.71	16.8	50.3	76.7	6.19	16.9	33.4	50.7	1276	9.91	8.06	78	-0.551
4775	16.4	0.84	17.5	54.2	82.7	4.17	16.9	27.8	52.2	630	10.4	5.05	26	-1.331
4776	28.6	2.82	15.9	52.3	69.2	6.79	16	30.4	52.8	1143	9.9	9.82	52	0.302
4777	23.7	0.78	16	48.4	74.7	2.46	16.8	33	50.8	1116	9.53	3.29	78	-0.834
4778	8.5	0.77	17	52.2	90.8	8.22	16.9	27.9	52.1	729	10	9.05	26	-1.269
4779	20.8	1.53	14.7	48.1	78.1	5.76	16.1	30.6	52.8	1652	9.12	7.37	52	0.452
4780	22.8	2.18	16.1	50.6	75.7	7.21	16.5	31.9	51.7	1130	9.79	9.53	78	-0.086
4781	14.5	0.83	15.9	46.6	83.6	4.8	16.6	29.3	48.7	1115	9.57	5.74	26	-0.795
4782	14.7	1.44	16.3	51.4	83.2	8.19	16.3	31.8	51.3	986	10	9.84	78	-0.65
4783	17.6	1.05	15.7	47.9	79.3	4.74	14.2	32.7	43.5	2189	11	5.98	26	-1.696
4784	21.3	1.4	15.9	44.6	74.3	4.83	15	35.6	42.2	1826	10.6	6.51	52	-0.79
4785	17.5	1.35	16.3	48.9	80.2	6.15	15.1	33.2	45.5	1786	10.8	7.68	26	-1.667
4786	14.7	0.63	16.3	48.7	83.5	3.59	15.2	33.5	45.3	1682	10.8	4.3	52	-2.348
4787	24.8	2.01	16.7	46.4	69.9	5.71	15.2	36.1	42.1	1897	11	8.16	78	-1.056
4788	14.4	0.75	15.3	48.2	83.5	4.36	14.2	31.8	44.8	1611	10.8	5.22	26	-1.937
4789	19.6	0.87	15.8	48.7	77.4	3.42	14.6	32.5	45	1616	10.8	4.42	26	-1.533
4790	18	0.78	15.7	47.1	78.1	3.39	14.7	33.3	44	1718	10.7	4.34	26	-1.518
4791	18.5	0.81	15.8	45.3	77.3	3.36	15.3	34.9	44	1880	10.3	4.35	52	-1.363
4792	14	0.89	16.9	51.4	85	5.34	15	32.8	45.8	1622	11.2	6.29	26	-2.776
4793	16.2	1	16.6	45.7	81	4.97	15	36.4	41.2	1876	11.1	6.14	52	-2.438
4794	22.7	1.31	16.9	50.6	75.5	4.36	15.2	33.5	45.3	1548	11.2	5.77	26	-2.054
4795	22.3	1.37	16	46.7	75	4.59	15.1	34.3	44.1	1131	10.6	6.12	52	-1.109
4796	42.2	1.88	15.7	43.9	50.8	2.26	15.3	35.8	42.7	1559	10.3	4.45	78	0.659
4797	19.6	1.57	16.4	49.1	78.3	6.26	14.9	33.3	44.8	1404	11	7.99	26	-1.803
4798	16.6	0.98	16.6	45.9	80.2	4.75	15.3	36.1	42.4	1378	10.8	5.92	52	-2.271
4799	20.1	0.69	17.2	50.5	77.5	2.63	15.1	34	44.3	1427	11.4	3.4	26	-2.998
4800	16.5	0.95	16.1	48.6	80.7	4.63	14.9	33.1	45.2	1490	10.8	5.74	52	-1.969
4801	21.1	1.31	16.7	47.4	74.8	4.63	15.3	35.3	43.3	1636	10.9	6.19	78	-1.631
4802	21.2	1.27	16	44.2	75.4	4.53	15.1	36.2	41.6	2082	10.6	6.01	52	-0.962
4803	17.1	1.37	15.9	48.1	81.7	6.46	14.9	33	45	1479	10.7	7.92	26	-1.597
4804	16	0.86	16.3	46.6	81	4.34	15.4	34.9	44.1	1438	10.6	5.36	52	-2.042
4805	25.4	2.4	16.3	44.2	70	6.62	16.7	36.8	45.4	1844	9.73	9.46	78	-0.093
4806	29.4	2.85	15.8	49	67.6	6.53	14.3	32.1	44.5	1464	11	9.67	104	-0.519
4807	30.7	2.92	15.6	50	65.4	6.24	14.4	31.1	46.3	1868	10.8	9.53	104	0.212
4808	24.3	1.39	15.9	45.6	71.9	4.1	15.3	34.8	44.1	1697	10.3	5.71	78	-0.584
4809	33.5	2.49	15.3	49.6	61.9	4.6	14.3	30.8	46.3	1976	10.7	7.43	104	0.681
4810	21.7	1.56	16.9	54.2	74.4	5.38	14.6	31.1	47	1317	11.5	7.23	104	-2.227
4811	35.5	3.56	15.3	47.8	61	6.18	14.5	32	45.4	1788	10.5	10.1	104	0.775
4812	21.8	1.75	15.8	50.3	74.4	5.97	14.3	31.4	45.6	1598	11	8.02	104	-1.182
4813	32.6	2.33	15.8	44.9	62.3	4.43	15	35.1	42.6	1518	10.5	7.12	78	0.238
4814	35.2	3.37	15	46.1	61	5.84	14	32.4	43.3	1750	10.7	9.58	104	0.355
4815	40.2	3.19	14.5	41.5	56.5	4.49	15.1	34.9	43.4	681	9.56	7.94	78	1.019
4816	33.1	2.99	14.5	42.3	60.8	5.49	14.7	34.3	43	2651	9.84	9.03	78	1.128
4817	30.3	2.42	16.1	49.5	66.6	5.3	14.9	32.5	45.7	2227	10.8	7.96	52	-0.005
4818	36.4	3.64	16.2	46.6	56.4	5.63	15.2	34.7	43.8	2160	10.7	9.99	78	0.705
4819	30.5	1.8	16.5	47.4	66.8	3.95	14.8	34.9	42.4	1525	11.2	5.91	26	-1.076
4820	25.4	2.04	16.8	49.3	72.5	5.84	14.7	34	43.3	1676	11.4	8.05	26	-1.789
4821	65.9	8.63	14.2	45.7	32.7	4.29	14.4	31.1	46.4	2065	9.85	13.1	52	2.071
4822	34.2	3.66	16	45.3	59.9	6.32	15.2	35.3	43	2610	10.6	10.6	78	0.677
4823	24.9	1.85	17	49.3	72.4	5.39	14.9	34.4	43.3	1370	11.4	7.44	26	-1.972
4824	22.1	1.81	17.1	53	73	6.03	14.3	32.3	44.1	1854	12	8.25	52	-2.661
4825	29.1	2.3	15.9	46.8	64.8	5.12	15	34.1	44	2216	10.6	7.9	78	0.238
4826	26.1	2.16	16.4	48.7	70.8	5.88	14.7	33.7	43.5	379	11.2	8.3	26	-2.08
4827	65.4	16.75	14.2	46.1	32.3	8.27	13.4	30.7	43.5	3610	10.6	25.6	104	1.616
4828	26.2	2.34	16.1	49.8	69.8	6.21	14.5	32.3	44.8	1836	11.1	8.9	52	-0.838
4829	29.5	2.45	15.7	45.6	64.7	5.36	14.7	34.5	42.6	2177	10.7	8.29	78	0.23
4830	46.1	5.64	14.3	44	48.8	5.94	13.8	32.5	42.4	4160	10.4	12.2	104	1.213
4831	47.4	3.23	15.5	46.6	46.2	3.15	13.8	33.2	41.6	2989	11.2	6.82	78	0.406
4832	43.3	6.04	15.2	47.2	52.9	7.42	14	32.1	43.5	4253	10.9	14	104	0.815
4833	48.1	6.17	13.9	42.7	48.5	6.2	13.8	32.6	42.3	4184	10.1	12.8	104	1.415
4834	19.8	1.56	17.3	52.1	74.9	5.87	14.7	33.2	44.3	1747	11.8	7.84	52	-2.692
4835	70.7	4.97	17.2	52.8	26.9	1.89	14.2	32.5	43.8	1745	12.1	7.03	78	0.095
4836	32.8	1.44	15.4	44.9	61	2.69	15.4	34.4	44.8	1172	10	4.4	104	0.183
4837	35.3	2.91		47.1	60.6	5.02			45	2516	10.5	8.27	52
4838	30.9	2.68	16.2	47.1	63.3	5.48	15	34.5	43.4	1879	10.8	8.66	78	0.037
4839	27.9	1.43	16.8	51.7	66.7	3.4	14.6	32.4	45.1	1794	11.5	5.1	52	-1.398
4840	44.6	1.93	15.7	48.4	49.3	2.15	14.1	32.4	43.6	2422	11.1	4.35	78	0.417
4841	40.1	4.29	15.4	46.4	57.4	6.14	14	33.2	42.3	3855	11	10.7	104	0.379
4842	21.1	1.9	16.7	51.5	73.6	6.64	14.6	32.5	45.1	2022	11.4	9.02	52	-1.774
4843	59.2	6.29	16.8	49.7	37.8	3.99	14.2	33.8	41.9	2548	11.8	10.6	78	0.021
4844	48.4	3.24	15.4	49.2	47.5	3.2	14.2	31.3	45.2	2737	10.9	6.72	104	0.894
4845	28.7	1.87	17.6	54.4	66.8	4.35	15	32.3	46.2	1587	11.8	6.51	26	-1.981
4846	24.1	1.23	17.2	52.1	72	3.67	15.3	33.1	46.2	1622	11.3	5.1	26	-2.042
4847	22.4	0.82	16	50.5	73.4	2.71	15	31.8	47.2	1546	10.7	3.69	26	-1.409
