# Supplementary material for: Unsupervised learning of aging principles from longitudinal data
Source: Nat Commun. 2022 Nov 1;13:6529. doi: 10.1038/s41467-022-34051-9 (PMC9626636; doi:10.1038/s41467-022-34051-9)
Supplement: Supplementary file 10 — Source Data [file 41467_2022_34051_MOESM10_ESM.zip › source_data/suppl_fig8_dfi_strain_map.xlsx]

## Sheet: Sheet1
	GR%	GR	HB	HCT	LY%	LY	MCH	MCHC	MCV	PLT	RBC	WBC
129S1/SvImJ, F	0.726109	0.617656	-0.639235	-0.57621	-0.733492	-0.280752	0.0425206	-0.0792699	0.0898246	0.405538	-0.8111	0.0931614
129S1/SvImJ, M	0.826207	0.719719	-0.834601	-0.621784	-0.834296	-0.363155	-0.540752	-0.354015	-0.345147	0.316043	-0.440534	0.224713
A/J, F	0.733494	0.580933	-0.931811	-0.821811	-0.745161	-0.423707	-0.435776	-0.287143	-0.16042	-0.14482	-0.812079	-0.242134
A/J, M	0.731641	0.533829	-0.668116	-0.455616	-0.726602	-0.617226	0.424967	-0.302384	0.571392	-0.0450763	-0.759695	0.218954
BALB/cByJ, F	0.793322	0.481891	-0.934876	-0.80792	-0.816007	-0.688903	0.129911	-0.410731	0.567719	-0.586386	-0.932011	-0.42224
BALB/cByJ, M	0.726952	0.625657	-0.830094	-0.905216	-0.740132	-0.617847	-0.0325593	-0.113457	0.0314716	-0.173915	-0.893179	-0.42577
BTBR T$^\mathrm{+}$tf/J, F	0.895342	0.636425	-0.973301	-0.929472	-0.886086	-0.826576	0.141988	-0.448428	0.711	-0.0556209	-0.965781	-0.757869
BTBR T$^\mathrm{+}$tf/J, M	0.801645	0.87902	-0.899451	-0.738103	-0.788453	0.326611	-0.578097	-0.834865	0.319474	0.649761	-0.828292	0.688438
BUB/BnJ, F	0.842417	0.512117	-0.854716	-0.643781	-0.840796	-0.35925	-0.360584	-0.229884	0.251431	0.0365589	-0.874904	-0.222027
BUB/BnJ, M	0.303789	0.474836	-0.530328	-0.292492	-0.319077	0.150521	0.0895177	-0.207703	0.200461	-0.118027	-0.748884	0.243493
C3H/HeJ, F	0.895093	0.561071	-0.836157	-0.464375	-0.904845	-0.665213	-0.231618	-0.454866	0.384864	0.194485	-0.703707	-0.243548
C3H/HeJ, M	0.725591	0.588475	-0.641176	-0.594579	-0.714216	-0.118935	0.0185394	-0.114409	0.0723995	0.051973	-0.779754	0.30724
C57BL/10J, F	0.734165	0.0442003	-0.838376	-0.752669	-0.746664	-0.464768	-0.242178	-0.343515	0.163327	0.026882	-0.768127	-0.43299
C57BL/10J, M	0.692458	0.329291	-0.833893	-0.823134	-0.708077	-0.70552	0.0226842	0.112085	-0.111165	0.776095	-0.873065	-0.499706
C57BL/6J, F	0.926517	0.873856	-0.905183	-0.823165	-0.924241	-0.409129	-0.150838	-0.645699	0.628599	0.532332	-0.933142	0.141455
C57BL/6J, M	0.813854	0.764756	-0.869963	-0.749231	-0.818512	-0.492278	-0.281466	-0.0720001	-0.161527	0.595717	-0.847761	0.133064
C57BLKS/J, F	0.714537	0.511875	-0.835224	-0.493857	-0.695619	-0.176795	-0.45726	-0.298492	-0.159032	0.19439	-0.439277	0.0552828
C57BLKS/J, M	0.704716	0.518729	-0.564072	-0.688665	-0.718381	-0.571512	0.384619	0.695199	0.0362485	0.335779	-0.724557	-0.349515
C57BR/cdJ, F	0.93505	0.695931	-0.789479	-0.708137	-0.930791	-0.68296	-0.0357001	-0.526517	0.308677	0.567306	-0.818846	-0.427512
C57BR/cdJ, M	0.806349	0.601716	-0.600262	-0.480242	-0.806976	-0.754229	-0.122973	-0.619218	0.335326	0.0189911	-0.869274	-0.390234
C57L/J, F	0.907968	0.812635	-0.646314	-0.48803	-0.908121	-0.693599	0.741219	0.25249	0.22814	0.261129	-0.894436	-0.489871
C57L/J, M	0.864243	0.795805	-0.534498	-0.517021	-0.886666	-0.671199	0.52352	0.0224878	0.425888	-0.0172226	-0.862107	-0.29694
CAST/EiJ, F	0.767611	0.474017	-0.664281	-0.535767	-0.765244	-0.44806	0.464538	0.0926148	0.352335	0.232037	-0.835133	-0.290366
CAST/EiJ, M	0.710701	0.284516	-0.444438	-0.200582	-0.703706	-0.611306	0.756216	-0.22889	0.757922	0.934426	-0.880328	-0.587859
CBA/J, F	0.675979	0.632653	-0.940968	-0.242699	-0.707044	-0.187661	0.569817	-0.406229	0.599751	0.328634	-0.954587	-0.0547532
CBA/J, M	0.748922	0.760462	-0.657579	-0.520958	-0.766943	-0.551186	-0.175549	-0.19991	0.173146	-0.0773162	-0.803627	-0.0714108
DBA/2J, F	0.727614	0.459666	-0.440766	-0.250945	-0.762435	-0.344304	0.165174	-0.0561218	0.291941	0.138089	-0.692517	-0.159841
DBA/2J, M	0.607759	0.249861	-0.739847	-0.410138	-0.601962	-0.560852	0.285469	-0.468845	0.563288	-0.0915625	-0.842702	-0.241551
FVB/NJ, F	0.870012	0.724731	-0.838101	-0.442562	-0.874867	-0.606161	-0.395085	-0.351943	0.17706	-0.52425	-0.833911	-0.397706
FVB/NJ, M	0.917445	0.874543	-0.865529	-0.671249	-0.915283	-0.49412	-0.0523657	-0.261833	0.269961	0.890723	-0.907795	0.741339
KK/HlJ, F	0.738782	0.620366	-0.600393	-0.473379	-0.739761	-0.394712	-0.042429	-0.327973	0.134691	0.218457	-0.620271	0.427834
KK/HlJ, M	0.433005	0.325334	-0.906704	-0.854575	-0.398857	0.00425682	-0.220862	0.0740988	-0.297808	0.30895	-0.856553	0.2609
LP/J, F	0.67515	0.568665	-0.842218	-0.72292	-0.704277	-0.113204	-0.446992	-0.542826	0.343689	0.577045	-0.734525	0.076433
LP/J, M	0.65763	0.563625	-0.419732	-0.25101	-0.662501	-0.278054	0.174348	-0.170206	0.282643	0.377831	-0.600303	0.336295
MRL/MpJ, F	0.649344	0.670228	-0.844409	-0.760701	-0.635453	-0.40001	-0.144992	-0.263694	0.131599	0.482166	-0.924449	0.40849
MRL/MpJ, M	0.918211	0.704134	-0.86065	-0.575529	-0.912035	-0.693608	-0.33447	-0.403224	0.226547	0.588518	-0.84475	-0.0852111
NOD.B10Sn-H2$^b$/J, F	0.419748	0.822468	-0.915101	-0.86656	-0.316431	0.537743	0.224379	-0.460752	0.84742	-0.173951	-0.921901	0.751794
NOD.B10Sn-H2$^b$/J, M	0.620842	0.806853	-0.738936	-0.876094	-0.569877	-0.0162702	-0.647005	0.521599	-0.739308	0.60683	-0.599625	0.294475
NON/ShiLtJ, F	0.766643	0.665863	-0.912905	-0.704457	-0.758576	-0.498864	-0.634449	-0.639172	0.125869	0.236876	-0.813664	0.368632
NON/ShiLtJ, M	0.564394	0.627076	-0.910799	-0.852983	-0.573877	-0.292693	-0.461327	0.579243	-0.396099	0.689286	-0.890965	0.441231
NZO/HlLtJ, F	0.511286	-0.345201	-0.866693	-0.606718	-0.58194	-0.476094	-0.137759	-0.186147	0.135459	0.015449	-0.893278	-0.468614
NZO/HlLtJ, M	0.452766	0.420055	-0.927275	-0.972286	-0.448586	-0.0690862	0.0172652	0.496025	-0.544681	0.530504	-0.941771	0.344717
NZW/LacJ, F	0.733917	0.682928	-0.820133	-0.825012	-0.737322	0.062298	0.182723	0.552077	-0.0228654	0.581196	-0.916861	0.201285
NZW/LacJ, M	0.378621	0.446159	-0.821286	-0.824725	-0.406914	-0.140942	-0.308104	-0.360114	-0.0649043	0.505963	-0.683259	0.237775
P/J, F	0.876622	0.42637	-0.879904	-0.714477	-0.878391	-0.757764	0.306147	0.633965	0.273492	-0.589871	-0.832342	-0.656807
P/J, M	0.794128	0.533759	-0.891455	-0.841606	-0.818936	-0.740327	0.662378	-0.295561	0.674952	0.0610011	-0.960157	-0.148719
PL/J, F	0.703635	0.317158	-0.844949	-0.516292	-0.699282	-0.698137	-0.0654862	-0.252679	0.384493	-0.0140626	-0.676748	-0.62127
PL/J, M	0.892149	0.722414	-0.90028	-0.816523	-0.884616	-0.717838	0.273309	0.0105601	0.197873	-0.195841	-0.90415	-0.103067
PWD/PhJ, F	0.727638	0.614941	-0.882649	-0.671539	-0.718893	-0.0776021	0.0133832	0.261413	0.223986	-0.102904	-0.813142	0.158834
PWD/PhJ, M	0.834391	0.781369	-0.891265	-0.770254	-0.803518	-0.500437	-0.526191	-0.400112	-0.331626	0.190015	-0.772909	0.154105
RIIIS/J, F	0.903356	0.860042	-0.912995	-0.791834	-0.911823	-0.667339	-0.364895	-0.0302149	-0.557257	0.558631	-0.641966	-0.276349
RIIIS/J, M	0.901802	0.770146	-0.936178	-0.441384	-0.900715	-0.29322	-0.567277	-0.539423	0.415942	0.0983412	-0.838137	0.253695
SJL/J, F	0.780214	0.0853377	-0.655342	-0.631754	-0.788674	-0.748668	-0.00982745	-0.0867888	0.0763947	0.638749	-0.683969	-0.703344
SJL/J, M	0.1588	0.218686	-0.889366	-0.739943	-0.162353	0.281245	0.443699	-0.0932986	0.732539	0.235475	-0.864212	0.295032
SM/J, F	0.283245	0.128134	-0.725366	-0.151729	-0.22265	-0.266433	0.0127664	-0.240923	0.304252	0.302909	-0.48669	-0.225741
SM/J, M	0.61654	0.340865	-0.950022	-0.684978	-0.633402	-0.312678	-0.28705	-0.612348	0.417324	0.525683	-0.814029	-0.124621
SWR/J, F	0.875866	0.828669	-0.840447	-0.754385	-0.870467	-0.363134	-0.204453	0.456764	0.0384591	0.38696	-0.83646	0.00816365
SWR/J, M	0.583056	0.779812	-0.832256	-0.383179	-0.574273	0.278816	-0.487589	0.32817	0.247386	0.678067	-0.659435	0.461525
WSB/EiJ, F	0.906437	0.864762	-0.784102	-0.545971	-0.913344	0.192939	-0.121777	-0.00547499	-0.110201	0.192797	-0.709207	0.582181
WSB/EiJ, M	0.759892	0.643827	-0.839091	-0.763413	-0.784791	0.0517034	-0.445302	-0.178295	-0.28123	0.673258	-0.704709	0.522229
