# Supplementary material for: Unsupervised learning of aging principles from longitudinal data
Source: Nat Commun. 2022 Nov 1;13:6529. doi: 10.1038/s41467-022-34051-9 (PMC9626636; doi:10.1038/s41467-022-34051-9)
Supplement: Supplementary file 10 — Source Data [file 41467_2022_34051_MOESM10_ESM.zip › source_data/suppl_fig9_survival.xlsx]

## Sheet: animals_sex_males
group	mort_age	survival
HFD	0	1
HFD	88.143	0.857143
HFD	95.286	0.714286
HFD	97.429	0.571429
HFD	98.286	0.428571
HFD	107.143	0.285714
HFD	114.571	0.142857
HFD	125.571	0
RD	0	1
RD	82.571	0.888889
RD	97.143	0.777778
RD	97.429	0.666667
RD	104.286	0.555556
RD	115.286	0.444444
RD	118.143	0.333333
RD	129.857	0.222222
RD	131.429	0.111111
RD	149.571	0

## Sheet: animals_sex_females
group	mort_age	survival
HFD	0	1
HFD	94.286	0.875
HFD	107.143	0.625
HFD	111.143	0.5
HFD	118.429	0.375
HFD	122.286	0.25
HFD	140.571	0.125
HFD	153.571	0
RD	0	1
RD	82.429	0.923077
RD	83.143	0.846154
RD	90.429	0.769231
RD	93.143	0.692308
RD	97.143	0.615385
RD	103	0.538462
RD	105.143	0.461538
RD	107.143	0.384615
RD	119.429	0.307692
RD	131.429	0.230769
RD	141.143	0.153846
RD	147.143	0.0769231
RD	163.571	0
