# Supplementary material for: Unsupervised learning of aging principles from longitudinal data
Source: Nat Commun. 2022 Nov 1;13:6529. doi: 10.1038/s41467-022-34051-9 (PMC9626636; doi:10.1038/s41467-022-34051-9)
Supplement: Supplementary file 10 — Source Data [file 41467_2022_34051_MOESM10_ESM.zip › source_data/table1_lifespan_mpd.xlsx]

## Sheet: Sheet1
	M (26 w)	F (26 w)	M (52 w)	F (52 w)	M (78 w)	F (78 w)
Cohort size 1	91	125	148	188	173	150
dFI (all mice)	-0.31 (2.9e-03)	-0.18 (4.8e-02)	-0.38 (2.2e-06)	-0.23 (1.4e-03)	-0.37 (7.8e-07)	-0.28 (5.2e-04)
Cox PH (all mice)	-0.31 (2.5e-03)	-0.10 (2.6e-01)	-0.41 (3.2e-07)	-0.20 (6.4e-03)	-0.37 (4.6e-07)	-0.35 (1.5e-05)
Cohort size 2	79	118	139	177	133	129
dFI (IGF1 subset)	-0.34 (2.4e-03)	-0.21 (2.1e-02)	-0.37 (6.3e-06)	-0.25 (7.8e-04)	-0.32 (1.8e-04)	-0.31 (3.2e-04)
Cox PH (IGF1 subset)	-0.31 (5.9e-03)	-0.14 (1.2e-01)	-0.40 (9.2e-07)	-0.22 (3.8e-03)	-0.31 (3.5e-04)	-0.39 (6.4e-06)
IGF1	-0.28 (7.7e-03)	-0.17 (6.9e-02)	-0.12 (1.4e-01)	-0.11 (1.2e-01)	0.04 (6.9e-01)	0.05 (5.6e-01)
Body weight	-0.26 (1.3e-02)	-0.19 (3.3e-02)	-0.25 (3.0e-03)	-0.24 (9.7e-04)	0.03 (6.9e-01)	0.04 (6.8e-01)
